# Supplementary material for: 3-(2-Pyrid­yl)-5-(4-pyrid­yl)-4-(p-tol­yl)-1H-1,2,4-triazole
Source: Acta Crystallogr Sect E Struct Rep Online. 2009 May 7;65(Pt 6):o1225. doi: 10.1107/S1600536809016432 (PMC2969765; doi:10.1107/S1600536809016432)
Supplement: Supplementary file 2 [file e-65-o1225-Isup2.hkl]

# 
# h,k,l, Fc-squared, Fo-squared, sigma(Fo-squared) and status flag 
# 
data_I
_shelx_title ' shelxl in P21/c' 
_shelx_refln_list_code          4 
_shelx_F_calc_maximum      143.67 
_exptl_crystal_F_000       655.83 
_reflns_d_resolution_high  0.8107 
 
loop_ 
 _symmetry_equiv_pos_as_xyz 
 'x, y, z' 
 '-x, y+1/2, -z+1/2' 
 '-x, -y, -z' 
 'x, -y-1/2, z-1/2' 
 
_cell_length_a     5.6104 
_cell_length_b    16.3120 
_cell_length_c    16.9020 
_cell_angle_alpha  90.000 
_cell_angle_beta  105.070 
_cell_angle_gamma  90.000 
 
_shelx_F_squared_multiplier     1.000 
 
loop_ 
 _refln_index_h 
 _refln_index_k 
 _refln_index_l 
 _refln_F_squared_calc 
 _refln_F_squared_meas 
 _refln_F_squared_sigma 
 _refln_observed_status 
   1   0   0     1190.22     1074.26     16.19 o 
   2   0   0      612.84      582.65     15.41 o 
   3   0   0       31.11       45.98     11.19 o 
   4   0   0       19.29       15.67      6.86 o 
   5   0   0      514.21      528.45     52.88 o 
   6   0   0        1.31        5.75     15.41 o 
   1   1   0       67.91       46.23      2.58 o 
   2   1   0        6.47        2.25      3.42 o 
   3   1   0      370.92      393.91     13.75 o 
   4   1   0       66.60       82.48      6.21 o 
   5   1   0       44.91       56.15     11.75 o 
   6   1   0        0.05        0.00     10.48 o 
   1   2   0     2385.35     2141.29     25.35 o 
   2   2   0        2.94       12.36      4.46 o 
   3   2   0       21.95       13.51      4.82 o 
   4   2   0      186.70      193.08      8.81 o 
   5   2   0      208.96      173.65     13.44 o 
   6   2   0        3.16       12.33     11.81 o 
   1   3   0     4405.84     4028.25     54.89 o 
   2   3   0     1996.58     1886.12     31.93 o 
   3   3   0       99.00      122.55      5.63 o 
   4   3   0      160.21      159.22     11.14 o 
   5   3   0       21.10       27.06      9.27 o 
   6   3   0        0.42        8.83     11.06 o 
   0   4   0    19710.04    19376.79    411.93 o 
   1   4   0       94.57       99.89      7.90 o 
   2   4   0       95.82       97.06      5.50 o 
   3   4   0      167.70      167.38      6.96 o 
   4   4   0        2.62        0.00      6.73 o 
   5   4   0        0.14        4.02      6.63 o 
   6   4   0       13.14       25.13     13.08 o 
   1   5   0      511.10      532.01     20.51 o 
   2   5   0       93.49      135.07     10.50 o 
   3   5   0      106.84      123.76     10.31 o 
   4   5   0      222.35      191.95     15.44 o 
   5   5   0        4.04        0.00      6.72 o 
   6   5   0        2.08       13.72     12.63 o 
   0   6   0     1099.86     1206.58     29.66 o 
   1   6   0     1640.23     1670.90     47.24 o 
   2   6   0        9.27        0.00      3.59 o 
   3   6   0      165.40      200.21      8.14 o 
   4   6   0      134.29      164.98     13.64 o 
   5   6   0        9.31        7.61      9.79 o 
   6   6   0        1.32       14.18     12.92 o 
   1   7   0       56.03       68.94      5.99 o 
   2   7   0      113.31      115.46      6.27 o 
   3   7   0      267.47      272.86     23.03 o 
   4   7   0       81.36       96.41     14.81 o 
   5   7   0        4.22       11.71      7.98 o 
   6   7   0        3.21       15.28     14.70 o 
   0   8   0      284.08      275.66     19.75 o 
   1   8   0       40.76       70.20      8.95 o 
   2   8   0       65.55       64.10      5.42 o 
   3   8   0       30.36       53.68     10.38 o 
   4   8   0       98.09      112.61     11.88 o 
   5   8   0      107.62      119.57     16.76 o 
   6   8   0       65.48       36.64     19.12 o 
   1   9   0       61.47       48.13      5.28 o 
   2   9   0      131.47      122.60      8.31 o 
   3   9   0      898.55      867.63     26.70 o 
   4   9   0       80.98       80.68     11.59 o 
   5   9   0        0.78       10.28      9.06 o 
   0  10   0        3.42       14.77      6.33 o 
   1  10   0       19.92       30.36      5.30 o 
   2  10   0      441.02      448.11     16.43 o 
   3  10   0      135.38      147.70      9.97 o 
   4  10   0        0.01        0.00      6.81 o 
   5  10   0       40.46       49.62     14.00 o 
   1  11   0       15.75       26.98     11.40 o 
   2  11   0       37.79       58.79      9.24 o 
   3  11   0       82.55       84.62     10.07 o 
   4  11   0        2.98        8.82      7.97 o 
   5  11   0       16.48       32.23     15.14 o 
   0  12   0       26.45       44.06      9.17 o 
   1  12   0        1.11        0.00      6.54 o 
   2  12   0      319.91      342.68     16.26 o 
   3  12   0      256.12      250.68     16.70 o 
   4  12   0      167.44      203.17     21.87 o 
   5  12   0        3.79       14.64     11.64 o 
   1  13   0      136.97      129.92     10.68 o 
   2  13   0      137.39      134.40     10.37 o 
   3  13   0      617.61      541.24     25.08 o 
   4  13   0       32.91       11.15     10.50 o 
   5  13   0        6.32       27.20     14.74 o 
   0  14   0       79.90       85.30     12.76 o 
   1  14   0      132.03      118.71     10.38 o 
   2  14   0        0.03        0.00      7.07 o 
   3  14   0       70.87       92.00     22.18 o 
   4  14   0        4.77       12.01     11.01 o 
   1  15   0       19.74       26.58      8.12 o 
   2  15   0       45.05       46.98      9.00 o 
   3  15   0        0.03        0.00     12.98 o 
   4  15   0        3.42        1.92     10.14 o 
   0  16   0      201.40      197.57     21.54 o 
   1  16   0       61.43       87.52     22.27 o 
   2  16   0       13.76       29.39     12.28 o 
   3  16   0        4.32        0.00      9.50 o 
   4  16   0        0.48       19.48     22.66 o 
   1  17   0       69.08       81.19     17.08 o 
   2  17   0       43.65       41.99      9.38 o 
   3  17   0       62.41       53.64     17.15 o 
   0  18   0       10.90        7.96     13.67 o 
   1  18   0       93.71       87.14     14.90 o 
   2  18   0        3.91        0.00      9.97 o 
   1  19   0       40.17       46.82     14.22 o 
   2  19   0       11.20       17.88     13.76 o 
   0  20   0        6.42       13.22     18.44 o 
  -6   1   1       17.18       32.67     12.98 o 
  -5   1   1      329.67      326.27     19.36 o 
  -4   1   1      305.40      306.85     14.08 o 
  -3   1   1      702.93      737.84     18.37 o 
  -2   1   1      412.61      431.89      9.36 o 
  -1   1   1     1870.38     1661.49     20.47 o 
   1   1   1     8818.94     7977.56     48.10 o 
   2   1   1       52.26       62.30      5.18 o 
   3   1   1      561.99      580.87     13.34 o 
   4   1   1       13.53       15.21      4.66 o 
   5   1   1        0.73       10.31     10.94 o 
   6   1   1        3.51       10.44     10.92 o 
  -6   2   1      121.77      143.98     21.06 o 
  -5   2   1       30.25       59.19      9.90 o 
  -4   2   1      140.60      147.36     10.09 o 
  -3   2   1      874.79      890.79     21.07 o 
  -2   2   1      165.97      139.49      8.22 o 
  -1   2   1     1252.95     1162.20     21.67 o 
   1   2   1     2521.13     2265.09     24.33 o 
   2   2   1      533.91      459.53     10.31 o 
   3   2   1      439.94      540.25     12.13 o 
   4   2   1      168.03      153.68     11.17 o 
   5   2   1       99.14      121.78     21.15 o 
   6   2   1       16.69        7.17     10.69 o 
  -6   3   1       64.66       55.82     13.81 o 
  -5   3   1      255.46      250.80     18.46 o 
  -4   3   1      464.42      450.27     18.01 o 
  -3   3   1       11.54       13.50      4.35 o 
  -2   3   1     1904.05     1843.56     39.12 o 
  -1   3   1      135.48      147.26      6.36 o 
   0   3   1       21.40       18.34      1.67 o 
   1   3   1     4819.37     4255.19     90.05 o 
   2   3   1      794.99      836.08     13.40 o 
   3   3   1      529.47      534.64     11.14 o 
   4   3   1        2.12        0.00      7.27 o 
   5   3   1        3.53        6.22     10.71 o 
   6   3   1        8.19       15.31     12.41 o 
  -6   4   1        0.06        3.64     10.33 o 
  -5   4   1        0.68       12.53      7.85 o 
  -4   4   1      283.31      274.14     12.19 o 
  -3   4   1      392.53      418.02     16.69 o 
  -2   4   1      267.00      317.62      8.21 o 
  -1   4   1     7740.55     7422.84    128.85 o 
   0   4   1      109.45      121.40      3.65 o 
   1   4   1     4859.14     4636.65     82.73 o 
   2   4   1      811.95      859.94     15.38 o 
   3   4   1      454.20      388.76     14.00 o 
   4   4   1      115.09      108.11     10.51 o 
   5   4   1        1.83        0.56      6.54 o 
   6   4   1       26.99       27.03     14.56 o 
  -6   5   1      341.17      327.61     32.40 o 
  -5   5   1       10.65       36.07     17.61 o 
  -4   5   1       16.11       16.54      4.53 o 
  -3   5   1      140.86      117.11      7.93 o 
  -2   5   1      259.05      267.79      8.77 o 
  -1   5   1     2035.68     1879.45     34.15 o 
   0   5   1     2237.23     2082.46     31.26 o 
   1   5   1      336.63      298.75     10.43 o 
   2   5   1      104.71      165.12      8.04 o 
   3   5   1       40.50       47.99      9.65 o 
   4   5   1        6.27       16.15      6.37 o 
   5   5   1       49.85       74.78     12.56 o 
   6   5   1        0.50        0.50     10.13 o 
  -6   6   1       50.65       32.35     16.81 o 
  -5   6   1       16.70       16.18      9.58 o 
  -4   6   1      123.91      125.99     12.20 o 
  -3   6   1       28.81       24.01      5.55 o 
  -2   6   1        3.49        3.21      3.60 o 
  -1   6   1      739.88      707.51     14.03 o 
   0   6   1      189.22      175.75      5.54 o 
   1   6   1       34.90       22.56      4.20 o 
   2   6   1     1014.06     1089.05     28.41 o 
   3   6   1      157.88      129.81      9.89 o 
   4   6   1       17.13       28.40     11.87 o 
   5   6   1        1.63       35.31     19.66 o 
   6   6   1       27.37       23.05     16.28 o 
  -6   7   1        2.90        5.71      9.96 o 
  -5   7   1       20.56        9.47      7.62 o 
  -4   7   1      186.26      181.98     14.74 o 
  -3   7   1        7.97        3.26      4.59 o 
  -2   7   1      588.12      577.67     15.08 o 
  -1   7   1       43.60       49.59      4.17 o 
   0   7   1        0.55        0.00      2.43 o 
   1   7   1      537.57      547.21     13.45 o 
   2   7   1      290.74      251.18     13.26 o 
   3   7   1       10.36       14.69      5.64 o 
   4   7   1      354.59      297.49     17.51 o 
   5   7   1        5.50       13.36      8.32 o 
   6   7   1        1.98       24.82     16.72 o 
  -6   8   1        1.12        0.00     10.24 o 
  -5   8   1       21.37       29.89     10.91 o 
  -4   8   1      851.63      809.87     34.04 o 
  -3   8   1        1.56        4.53      3.89 o 
  -2   8   1      115.21      117.13      7.76 o 
  -1   8   1      727.86      787.77     32.89 o 
   0   8   1      623.85      673.88     16.10 o 
   1   8   1      425.59      453.09     12.48 o 
   2   8   1       27.18       20.57      4.12 o 
   3   8   1       26.86       19.99      4.50 o 
   4   8   1       70.29       68.77     12.54 o 
   5   8   1        4.91       12.21     13.85 o 
   6   8   1       68.95      131.03     32.21 o 
  -6   9   1        4.53        0.00     12.57 o 
  -5   9   1       18.45        8.73      9.71 o 
  -4   9   1       32.87       28.57      8.38 o 
  -3   9   1      299.73      253.55     12.14 o 
  -2   9   1      371.07      328.89     12.42 o 
  -1   9   1       85.94       66.27      5.26 o 
   0   9   1        7.62        5.67      3.07 o 
   1   9   1      151.76      178.28      8.39 o 
   2   9   1      127.31      118.65     10.13 o 
   3   9   1      181.42      175.67     14.23 o 
   4   9   1      168.73      179.68     16.05 o 
   5   9   1       10.30       20.65      9.96 o 
  -5  10   1       63.43       90.17     18.80 o 
  -4  10   1       81.58       64.39     10.41 o 
  -3  10   1       34.27       34.99      6.74 o 
  -2  10   1      462.33      451.66     15.79 o 
  -1  10   1     1256.97     1377.40     34.45 o 
   0  10   1       15.83       28.51     15.27 o 
   1  10   1      210.65      188.21      9.52 o 
   2  10   1       67.45       78.96      7.37 o 
   3  10   1       67.47       75.68     12.11 o 
   4  10   1      167.94      221.47     18.01 o 
   5  10   1        1.44       21.19      9.70 o 
  -5  11   1        0.03        0.00      9.98 o 
  -4  11   1      355.24      309.86     20.90 o 
  -3  11   1        0.35       11.48      5.73 o 
  -2  11   1       12.59       33.34     10.65 o 
  -1  11   1        0.01        0.00      6.02 o 
   0  11   1        5.81        2.10      3.67 o 
   1  11   1       36.94       39.81      6.28 o 
   2  11   1       88.40      113.79      9.10 o 
   3  11   1        0.31        7.08      5.48 o 
   4  11   1       15.93       43.98     19.57 o 
   5  11   1       44.22       38.87     13.98 o 
  -5  12   1        1.78       33.55     15.53 o 
  -4  12   1        9.65       16.10     10.51 o 
  -3  12   1      115.55      115.88     10.95 o 
  -2  12   1       24.30       19.84      5.71 o 
  -1  12   1      434.45      433.85     22.63 o 
   0  12   1      128.89      168.11      9.44 o 
   1  12   1       54.77       63.46     10.11 o 
   2  12   1       83.53      100.06      8.77 o 
   3  12   1       18.15       19.57      6.78 o 
   4  12   1       51.23       52.41     18.17 o 
   5  12   1      105.08       50.14     15.97 o 
  -5  13   1        3.39        8.11     11.65 o 
  -4  13   1       26.89       15.56     10.20 o 
  -3  13   1       74.63       75.93      9.64 o 
  -2  13   1      305.55      310.09     21.37 o 
  -1  13   1      399.34      372.70     18.16 o 
   0  13   1      338.26      338.29     15.16 o 
   1  13   1      254.18      231.11     13.51 o 
   2  13   1       34.02       52.39     11.45 o 
   3  13   1      192.70      209.93     14.77 o 
   4  13   1        0.98        5.24      8.38 o 
   5  13   1        0.28       24.45     13.67 o 
  -4  14   1       25.56        8.51     10.27 o 
  -3  14   1        0.22        0.00      7.42 o 
  -2  14   1       11.34        7.95      5.81 o 
  -1  14   1      114.91      114.46     10.47 o 
   0  14   1      102.85      108.66      9.96 o 
   1  14   1        3.16       10.15      8.23 o 
   2  14   1      202.31      186.74     14.30 o 
   3  14   1        3.21       23.07      8.73 o 
   4  14   1       32.82       24.33     13.85 o 
  -4  15   1        0.03        9.99     10.85 o 
  -3  15   1       30.00       44.57     18.84 o 
  -2  15   1      125.21      115.43     13.01 o 
  -1  15   1      362.22      330.37     18.27 o 
   0  15   1        3.92        2.29      5.60 o 
   1  15   1      147.36      144.24     12.91 o 
   2  15   1       41.10       30.58      7.77 o 
   3  15   1       54.96       67.45     17.12 o 
   4  15   1        4.83       12.56     11.89 o 
  -4  16   1        6.55       28.97     14.77 o 
  -3  16   1        4.96       27.88     16.35 o 
  -2  16   1       31.46       25.31      8.04 o 
  -1  16   1      145.79      151.13     12.85 o 
   0  16   1      225.82      252.67     24.64 o 
   1  16   1      123.48      131.53     13.38 o 
   2  16   1      373.58      326.97     20.86 o 
   3  16   1        0.34       10.47     10.88 o 
  -3  17   1       14.51       19.08     19.84 o 
  -2  17   1       88.09       96.73     14.48 o 
  -1  17   1      358.39      355.85     33.56 o 
   0  17   1       55.86       80.89     15.13 o 
   1  17   1        0.48        0.00      7.59 o 
   2  17   1       35.42       28.44      9.48 o 
   3  17   1       33.95       47.30     19.14 o 
  -3  18   1       20.86        0.00     34.00 o 
  -2  18   1        8.66        3.41      9.35 o 
  -1  18   1        5.19        1.45      8.14 o 
   0  18   1        6.24       17.94      9.93 o 
   1  18   1       87.19       80.59     26.19 o 
   2  18   1        1.51       11.16     10.58 o 
  -2  19   1       11.47       32.51     16.20 o 
  -1  19   1      121.39      138.75     26.22 o 
   0  19   1      279.66      304.09     30.71 o 
   1  19   1        5.70       14.43     12.95 o 
   2  19   1       21.58       28.57     15.96 o 
   0  20   1        0.19        9.09     12.83 o 
  -6   0   2       64.17      103.70     33.66 o 
  -5   0   2        4.32       21.45      9.46 o 
  -4   0   2      143.16      110.30     20.58 o 
  -3   0   2      227.30      193.81     15.42 o 
  -2   0   2        0.00       30.35     12.31 o 
  -1   0   2     4157.35     3855.39     68.33 o 
   1   0   2      270.97      217.85      4.40 o 
   2   0   2     4895.95     5032.98    104.14 o 
   3   0   2      786.90      843.71     24.35 o 
   4   0   2      223.15      215.73     10.60 o 
   5   0   2      100.23      161.56     28.14 o 
   6   0   2       45.88       48.58     21.06 o 
  -6   1   2       75.24       79.68     16.60 o 
  -5   1   2      477.77      464.86     20.40 o 
  -4   1   2       40.76       54.42      5.93 o 
  -3   1   2        6.78       23.65      6.86 o 
  -2   1   2        3.43        0.00      2.05 o 
  -1   1   2     1416.93     1359.27     23.72 o 
   1   1   2       22.98       23.35      3.44 o 
   2   1   2      525.82      517.53      9.73 o 
   3   1   2      391.74      422.65      9.76 o 
   4   1   2       16.13       47.90     10.61 o 
   5   1   2       89.90      107.10     16.13 o 
   6   1   2       11.60       76.36     48.52 o 
  -6   2   2        1.06        2.29     10.03 o 
  -5   2   2      498.09      467.66     21.24 o 
  -4   2   2       10.44       10.43      6.18 o 
  -3   2   2        3.83        4.71      3.27 o 
  -2   2   2      235.62      246.47      7.66 o 
  -1   2   2     1313.18     1138.91     16.19 o 
   0   2   2     3159.21     2817.24     35.79 o 
   1   2   2      550.83      509.50     11.62 o 
   2   2   2       93.49      127.03      6.50 o 
   3   2   2      468.27      449.72     16.19 o 
   4   2   2      381.03      388.67     17.89 o 
   5   2   2       98.79      107.89     16.55 o 
   6   2   2       34.69       21.46     12.93 o 
  -6   3   2        2.54        4.45     10.40 o 
  -5   3   2      351.59      358.89     21.78 o 
  -4   3   2        0.53        6.86      4.29 o 
  -3   3   2      111.30       95.27      6.34 o 
  -2   3   2      778.73      688.87     16.47 o 
  -1   3   2     4068.00     3779.18     37.14 o 
   0   3   2      476.02      456.19      4.50 o 
   1   3   2     2671.07     2561.87     29.13 o 
   2   3   2     1388.52     1382.88     66.23 o 
   3   3   2      224.50      250.99     15.69 o 
   4   3   2       62.15       85.58      9.63 o 
   5   3   2       36.39       48.50     12.57 o 
   6   3   2       33.37       45.08     14.72 o 
  -6   4   2       19.78       24.00     13.91 o 
  -5   4   2      580.62      540.54     29.38 o 
  -4   4   2       45.78       62.75      8.17 o 
  -3   4   2       32.29       44.92      6.74 o 
  -2   4   2     1527.71     1575.66     34.25 o 
  -1   4   2     6738.54     6226.83     74.48 o 
   0   4   2     2994.82     2919.18     32.94 o 
   1   4   2     1218.41     1190.25     23.29 o 
   2   4   2      632.48      568.38     19.94 o 
   3   4   2       18.55       23.12      6.72 o 
   4   4   2      213.83      200.80     13.89 o 
   5   4   2       81.02       89.84     16.94 o 
   6   4   2        1.82        3.99     12.38 o 
  -6   5   2        2.22        0.00      9.02 o 
  -5   5   2      101.88      127.02     14.20 o 
  -4   5   2      302.90      304.61     17.55 o 
  -3   5   2      146.01      144.66     11.45 o 
  -2   5   2     2863.97     2841.80     63.35 o 
  -1   5   2     4888.09     4828.51     87.17 o 
   0   5   2      286.56      306.96      8.63 o 
   1   5   2     2121.66     1945.08     73.85 o 
   2   5   2      285.62      316.97      9.80 o 
   3   5   2      142.52      157.79     10.06 o 
   4   5   2       28.14       36.82     10.43 o 
   5   5   2       18.98       32.76      8.87 o 
   6   5   2        4.32       10.82     12.45 o 
  -6   6   2        3.74        2.24      8.81 o 
  -5   6   2        5.09       12.22      8.88 o 
  -4   6   2      302.50      284.43     19.56 o 
  -3   6   2       72.95       87.23      6.47 o 
  -2   6   2      904.04      850.79     29.20 o 
  -1   6   2     1042.29     1140.29     23.19 o 
   0   6   2       17.32       22.69      2.55 o 
   1   6   2     1970.36     1960.02     39.76 o 
   2   6   2      246.16      199.07      7.74 o 
   3   6   2       62.79       52.70      8.94 o 
   4   6   2       15.33       34.59      8.57 o 
   5   6   2        5.33        2.60      7.32 o 
   6   6   2        7.29       27.93     14.70 o 
  -6   7   2       11.35        0.00     11.17 o 
  -5   7   2       26.93       32.88     10.42 o 
  -4   7   2       15.03       23.06      5.84 o 
  -3   7   2      177.28      185.62     10.98 o 
  -2   7   2      622.35      686.39     19.45 o 
  -1   7   2        4.78        0.43      2.75 o 
   0   7   2      188.14      206.07      6.46 o 
   1   7   2       28.02       28.96      3.89 o 
   2   7   2      580.05      587.35     23.03 o 
   3   7   2      400.75      428.11     19.43 o 
   4   7   2       35.10       54.16     13.32 o 
   5   7   2      108.52       70.89     13.06 o 
   6   7   2       94.75      131.28     25.76 o 
  -6   8   2       13.82        8.13     10.62 o 
  -5   8   2        3.29        4.24      9.30 o 
  -4   8   2      136.51      131.89     10.20 o 
  -3   8   2        7.25        8.63      5.49 o 
  -2   8   2       12.74       22.00      5.05 o 
  -1   8   2      264.76      260.43      8.91 o 
   0   8   2      100.40       98.96      6.71 o 
   1   8   2        1.83        2.60      2.86 o 
   2   8   2        4.07        0.00      3.29 o 
   3   8   2      181.88      154.66     17.79 o 
   4   8   2        6.67       32.61     20.86 o 
   5   8   2       12.44       10.70      8.64 o 
  -6   9   2       14.89       17.30     13.86 o 
  -5   9   2       54.10       37.01     12.57 o 
  -4   9   2        9.70        6.11      5.42 o 
  -3   9   2        2.08        3.88      4.99 o 
  -2   9   2      430.31      441.05     16.86 o 
  -1   9   2     2519.48     2437.28     52.49 o 
   0   9   2       31.16       61.65      7.66 o 
   1   9   2      488.10      507.72     14.91 o 
   2   9   2        4.24        0.00      4.57 o 
   3   9   2       12.62       16.29      7.23 o 
   4   9   2       21.23       21.24     10.00 o 
   5   9   2       12.56        0.00      8.06 o 
  -5  10   2       22.22       21.64     12.90 o 
  -4  10   2      111.14      106.49     10.28 o 
  -3  10   2       41.68       54.64     10.42 o 
  -2  10   2      200.02      215.34     10.26 o 
  -1  10   2      133.87      156.74     13.14 o 
   0  10   2       66.65       90.77      7.70 o 
   1  10   2        2.18        0.35      3.29 o 
   2  10   2      472.03      440.50     16.42 o 
   3  10   2       34.51       54.70      9.64 o 
   4  10   2        0.00        8.91      7.46 o 
   5  10   2        6.52        0.00      9.88 o 
  -5  11   2       11.69       13.82     11.81 o 
  -4  11   2       81.81      118.83     16.10 o 
  -3  11   2      189.83      186.74     11.50 o 
  -2  11   2       17.30       18.80      7.48 o 
  -1  11   2        4.73        0.09      3.47 o 
   0  11   2       46.70       45.53      5.73 o 
   1  11   2        8.03       11.37      4.59 o 
   2  11   2       33.32       38.41      9.86 o 
   3  11   2      101.98      107.32     12.39 o 
   4  11   2        3.37        9.97      9.29 o 
   5  11   2        2.95        7.68     12.15 o 
  -5  12   2       48.17       54.94     22.46 o 
  -4  12   2        0.87        7.56      8.40 o 
  -3  12   2       67.74       62.45      8.19 o 
  -2  12   2        2.92       25.60     14.27 o 
  -1  12   2      161.26      163.54     11.71 o 
   0  12   2        4.77       17.54      5.67 o 
   1  12   2        4.62        2.33      7.60 o 
   2  12   2      257.81      252.39     14.69 o 
   3  12   2       23.75       39.37      9.87 o 
   4  12   2       27.13       26.56     11.14 o 
   5  12   2        0.85        0.00     10.68 o 
  -5  13   2        2.66        4.32     10.54 o 
  -4  13   2        0.02        6.60      9.47 o 
  -3  13   2       93.64      112.16     13.20 o 
  -2  13   2      176.76      152.72     13.33 o 
  -1  13   2       23.80       32.02     11.45 o 
   0  13   2       69.67       71.67     16.86 o 
   1  13   2       51.78       61.29     10.69 o 
   2  13   2        9.22       19.83      6.65 o 
   3  13   2        0.95        2.37      6.68 o 
   4  13   2        0.00        0.00      8.31 o 
  -4  14   2       27.67       39.33     20.48 o 
  -3  14   2      105.71      128.87     15.40 o 
  -2  14   2      322.26      300.74     16.38 o 
  -1  14   2       16.20       25.01      6.68 o 
   0  14   2       34.86       46.62     12.19 o 
   1  14   2      232.49      227.20     15.96 o 
   2  14   2        0.99        2.20      8.77 o 
   3  14   2       12.46       19.78      9.44 o 
   4  14   2        8.56        3.79      9.93 o 
  -4  15   2        5.33        1.43     10.01 o 
  -3  15   2       51.09       74.39     12.81 o 
  -2  15   2        0.04        0.00      5.12 o 
  -1  15   2       17.45       21.02      6.99 o 
   0  15   2      171.10      190.66     14.68 o 
   1  15   2       72.31       82.46     10.76 o 
   2  15   2       10.04       31.73     10.54 o 
   3  15   2        5.32        1.46      7.93 o 
   4  15   2       12.69       11.24     12.45 o 
  -4  16   2       12.08       11.38     14.27 o 
  -3  16   2       20.81       20.06     10.47 o 
  -2  16   2        8.70       31.07     17.46 o 
  -1  16   2       18.18        9.39      7.22 o 
   0  16   2       37.85       40.63      8.89 o 
   1  16   2      153.81      168.51     15.02 o 
   2  16   2        0.06       13.89      7.49 o 
   3  16   2       28.33       22.01     12.55 o 
  -3  17   2        9.20       23.84     13.13 o 
  -2  17   2       14.69       10.09     10.45 o 
  -1  17   2      105.14      111.32     14.32 o 
   0  17   2        4.65       12.78      8.81 o 
   1  17   2       68.86       77.54     13.69 o 
   2  17   2       72.41       63.52     13.05 o 
   3  17   2       18.55       19.48     18.11 o 
  -3  18   2       30.19       38.03     15.42 o 
  -2  18   2       31.81       27.48     12.65 o 
  -1  18   2        0.00       12.92      9.99 o 
   0  18   2       14.25       12.35     10.32 o 
   1  18   2       39.93       26.58     12.59 o 
   2  18   2       20.63       13.10      9.42 o 
  -2  19   2       14.12       13.14     15.29 o 
  -1  19   2       69.58       64.17     16.06 o 
   0  19   2        1.50       15.60     10.52 o 
   1  19   2        3.24        5.56     10.34 o 
   0  20   2      146.72      193.84     30.88 o 
  -6   1   3       48.15       85.23     19.46 o 
  -5   1   3      167.89      155.18     12.51 o 
  -4   1   3        9.95       21.70      9.35 o 
  -3   1   3      124.63      155.50      7.64 o 
  -2   1   3      901.30      931.59     18.00 o 
  -1   1   3    13708.11    13207.20    154.55 o 
   0   1   3      756.52      652.78     17.83 o 
   1   1   3      148.72      126.35      3.19 o 
   2   1   3       30.39       24.89      5.01 o 
   3   1   3      230.05      222.54      8.08 o 
   4   1   3      190.43      192.07     27.83 o 
   5   1   3        2.99        0.00      8.68 o 
   6   1   3       22.08       30.29     13.83 o 
  -6   2   3       17.94       13.78     11.34 o 
  -5   2   3       13.49        9.73      7.53 o 
  -4   2   3      101.08       96.70     10.45 o 
  -3   2   3      187.62      184.95      7.73 o 
  -2   2   3      661.53      551.81     14.61 o 
  -1   2   3     5031.37     4928.04     51.69 o 
   0   2   3     2607.91     2269.56     21.37 o 
   1   2   3       22.22       23.55      1.57 o 
   2   2   3       10.53       17.72      8.41 o 
   3   2   3       40.79       55.66      6.68 o 
   4   2   3      241.17      241.86     24.01 o 
   5   2   3       22.08       16.39     10.31 o 
   6   2   3       20.80        7.22     12.06 o 
  -6   3   3        0.39       29.88     11.32 o 
  -5   3   3      168.54      168.77     12.13 o 
  -4   3   3      114.18      136.72     16.14 o 
  -3   3   3      528.43      544.11     15.88 o 
  -2   3   3       18.78       24.27      3.81 o 
  -1   3   3    11449.01    11369.59    244.84 o 
   0   3   3     5057.00     4714.99     50.38 o 
   1   3   3     2036.51     2105.75     48.68 o 
   2   3   3       43.29       63.30      6.37 o 
   3   3   3       24.94       20.63      6.53 o 
   4   3   3      852.27      887.64     33.63 o 
   5   3   3       85.03       82.94     22.15 o 
   6   3   3       17.49        8.85     12.61 o 
  -6   4   3       24.70       18.48     10.00 o 
  -5   4   3      203.76      199.46     16.33 o 
  -4   4   3       91.26      100.44      7.98 o 
  -3   4   3      137.89      150.19      7.62 o 
  -2   4   3      170.23      179.92      8.62 o 
  -1   4   3      895.34      850.65      8.96 o 
   0   4   3     5690.93     5298.54     53.40 o 
   1   4   3     2653.59     2597.18     51.16 o 
   2   4   3      743.05      689.35     19.51 o 
   3   4   3        5.90       19.35      5.63 o 
   4   4   3       76.84       75.93      9.58 o 
   5   4   3       15.35       25.19     11.38 o 
   6   4   3        0.07       12.57     12.26 o 
  -6   5   3       83.82       45.29     16.41 o 
  -5   5   3       31.16       32.05      9.76 o 
  -4   5   3       15.18       10.38      5.25 o 
  -3   5   3       92.75       96.18     10.52 o 
  -2   5   3       74.58       57.47      6.15 o 
  -1   5   3       32.34       28.24      2.62 o 
   0   5   3      228.54      220.99      6.47 o 
   1   5   3       32.54       26.22      3.82 o 
   2   5   3       21.03       23.39      3.11 o 
   3   5   3      436.98      496.09     20.11 o 
   4   5   3       30.26       53.89     14.15 o 
   5   5   3       75.41       57.57     17.30 o 
   6   5   3        0.60        1.40     10.88 o 
  -6   6   3       47.11       39.82     16.01 o 
  -5   6   3       13.36       17.71      6.85 o 
  -4   6   3      253.44      269.66     13.42 o 
  -3   6   3       51.35       73.26      7.82 o 
  -2   6   3      518.11      530.00     11.79 o 
  -1   6   3      152.55      143.46      4.48 o 
   0   6   3        2.96       11.07      3.51 o 
   1   6   3     1302.79     1355.02     26.89 o 
   2   6   3        0.65        5.08      4.96 o 
   3   6   3       78.99      109.51      9.25 o 
   4   6   3      142.74      144.18     13.70 o 
   5   6   3       35.71       14.56      8.95 o 
   6   6   3       12.26       44.01     16.88 o 
  -6   7   3        0.83       16.88     11.93 o 
  -5   7   3       41.57       26.78     10.90 o 
  -4   7   3       26.21       36.18      9.61 o 
  -3   7   3        3.11        0.00      3.62 o 
  -2   7   3       24.43       27.92      6.88 o 
  -1   7   3        0.57        1.75      2.66 o 
   0   7   3      335.60      351.18     12.77 o 
   1   7   3      754.04      754.14     23.43 o 
   2   7   3      116.10      111.26      5.61 o 
   3   7   3      368.19      335.86     17.33 o 
   4   7   3       71.03       80.70     16.15 o 
   5   7   3        3.18        4.37      7.52 o 
  -6   8   3       47.59       34.04     15.15 o 
  -5   8   3        0.90        7.04      9.65 o 
  -4   8   3       46.84       69.31     16.44 o 
  -3   8   3       18.55       12.86      5.36 o 
  -2   8   3      255.60      228.48     11.90 o 
  -1   8   3     1824.85     1826.29     40.72 o 
   0   8   3      110.71      145.05      8.02 o 
   1   8   3       26.57       33.83      6.65 o 
   2   8   3       36.14       41.00      8.39 o 
   3   8   3      189.91      209.04     19.67 o 
   4   8   3       66.50       67.59     11.30 o 
   5   8   3       25.68       10.47      9.59 o 
  -6   9   3        8.35       21.65     13.05 o 
  -5   9   3       35.51       28.65     14.48 o 
  -4   9   3        9.47       10.03      6.41 o 
  -3   9   3       69.85       63.40      6.45 o 
  -2   9   3      265.06      252.71     11.66 o 
  -1   9   3      417.18      415.89     16.00 o 
   0   9   3      983.42     1131.56     26.15 o 
   1   9   3       73.79       88.78      6.43 o 
   2   9   3     1063.93     1094.10     38.58 o 
   3   9   3       75.43       70.53     10.07 o 
   4   9   3       37.44       47.99     12.20 o 
   5   9   3        0.03        8.67     15.33 o 
  -5  10   3       12.52        1.12      8.43 o 
  -4  10   3      376.72      329.49     19.80 o 
  -3  10   3        1.11        3.81      3.63 o 
  -2  10   3       21.30       28.91     10.78 o 
  -1  10   3      126.64      117.38      6.34 o 
   0  10   3        0.82        5.32      3.59 o 
   1  10   3      412.21      436.17     22.46 o 
   2  10   3      479.59      491.41     24.45 o 
   3  10   3      329.28      314.39     18.75 o 
   4  10   3       20.04       32.77     10.30 o 
   5  10   3        0.06        3.56      8.81 o 
  -5  11   3       13.53       19.42     12.00 o 
  -4  11   3       54.08       56.35     10.83 o 
  -3  11   3       38.84       59.76     14.57 o 
  -2  11   3       49.66       45.08      5.82 o 
  -1  11   3       34.92       42.55      7.57 o 
   0  11   3       23.24       29.05      5.07 o 
   1  11   3        4.46        0.01      4.13 o 
   2  11   3       98.69      119.10     10.01 o 
   3  11   3      869.44      810.16     38.37 o 
   4  11   3       34.86       25.91     10.27 o 
   5  11   3       59.28       69.35     21.26 o 
  -5  12   3        0.84        0.00     11.38 o 
  -4  12   3       24.09       13.91      8.24 o 
  -3  12   3      147.95      148.09     13.57 o 
  -2  12   3      106.84      106.53      8.83 o 
  -1  12   3      207.19      217.17     10.55 o 
   0  12   3       83.21       97.76      8.03 o 
   1  12   3      462.59      479.60     18.47 o 
   2  12   3      305.56      328.79     24.19 o 
   3  12   3        5.74        3.47      7.23 o 
   4  12   3        0.06        2.96      8.54 o 
   5  12   3        0.72        3.53     15.23 o 
  -5  13   3        1.16        0.00     11.10 o 
  -4  13   3        9.23       14.91     10.26 o 
  -3  13   3      304.81      298.58     20.98 o 
  -2  13   3       68.83       65.06      8.74 o 
  -1  13   3        9.48       22.02      9.77 o 
   0  13   3        4.57        7.71      5.02 o 
   1  13   3       10.03       35.30     14.86 o 
   2  13   3      761.44      653.63     27.66 o 
   3  13   3       82.43       56.27     23.35 o 
   4  13   3        8.27       14.68     10.63 o 
  -4  14   3       13.66       19.64     19.80 o 
  -3  14   3        3.87       12.33      8.21 o 
  -2  14   3      153.63      157.08     13.67 o 
  -1  14   3        8.47        6.20      5.90 o 
   0  14   3       16.98        8.69      5.55 o 
   1  14   3      194.11      192.12     16.79 o 
   2  14   3      201.18      176.62     13.84 o 
   3  14   3        1.07       22.88     10.27 o 
   4  14   3       28.83       16.41     10.82 o 
  -4  15   3        0.03        6.21     10.61 o 
  -3  15   3        6.99        0.83      9.84 o 
  -2  15   3       36.97       28.58     10.33 o 
  -1  15   3       72.07       71.50     10.94 o 
   0  15   3      511.30      466.18     22.16 o 
   1  15   3        5.66        3.74      6.25 o 
   2  15   3      190.61      160.71     14.34 o 
   3  15   3        1.33        0.00      8.34 o 
   4  15   3        1.83        0.00     13.71 o 
  -4  16   3        5.17       29.39     17.65 o 
  -3  16   3        0.01       23.19     14.56 o 
  -2  16   3        0.13        0.00     10.96 o 
  -1  16   3      113.77      141.20     14.77 o 
   0  16   3       40.91       44.51     10.29 o 
   1  16   3      364.74      357.38     23.67 o 
   2  16   3       93.31      126.37     26.01 o 
   3  16   3       10.04       11.21     10.50 o 
  -3  17   3       48.26       35.27     17.32 o 
  -2  17   3        9.20       33.79     16.18 o 
  -1  17   3        6.04        7.56      7.38 o 
   0  17   3       43.06       59.66     19.60 o 
   1  17   3       13.69       20.09     11.35 o 
   2  17   3       18.52       50.35     17.85 o 
   3  17   3       96.53      152.63     29.50 o 
  -3  18   3      101.46      108.35     41.04 o 
  -2  18   3        0.12       14.04     11.21 o 
  -1  18   3        0.30        4.07     13.55 o 
   0  18   3        3.12       10.67     10.29 o 
   1  18   3        4.68        7.16     10.44 o 
   2  18   3       49.78       73.20     40.06 o 
  -2  19   3       23.51        6.55     11.99 o 
  -1  19   3        7.28       10.21     16.31 o 
   0  19   3       20.03       27.10     12.10 o 
   1  19   3        8.96        0.00      9.54 o 
  -6   0   4      556.44      635.52    117.07 o 
  -5   0   4      279.76      315.53     35.27 o 
  -4   0   4       95.73       96.75     11.30 o 
  -3   0   4       76.16       68.14      8.46 o 
  -2   0   4     4483.78     4334.10    113.09 o 
  -1   0   4    20640.49    19567.73    434.89 o 
   0   0   4    11743.88    11643.49    242.46 o 
   1   0   4       10.70       16.13      3.60 o 
   2   0   4      196.61      218.69      7.56 o 
   3   0   4       26.69       27.29      6.38 o 
   4   0   4       53.55       84.31     31.24 o 
   5   0   4      131.76      162.20     31.23 o 
   6   0   4      120.17      199.90     36.29 o 
  -6   1   4       86.23      109.12     15.88 o 
  -5   1   4        0.04        3.16      6.15 o 
  -4   1   4       58.79       67.96      7.21 o 
  -3   1   4       11.67       16.76      5.20 o 
  -2   1   4     1922.64     1905.65     41.40 o 
  -1   1   4      464.17      528.43     13.17 o 
   0   1   4      452.54      437.31     12.09 o 
   1   1   4     1953.22     1814.82     30.73 o 
   2   1   4     2186.43     2289.83     35.55 o 
   3   1   4        7.23        8.05      4.56 o 
   4   1   4       77.26       93.58     12.87 o 
   5   1   4      123.28      122.84     28.90 o 
   6   1   4        0.15        3.66     12.33 o 
  -6   2   4      135.92      131.54     16.80 o 
  -5   2   4        0.07        7.29      5.78 o 
  -4   2   4       27.92       40.17      8.34 o 
  -3   2   4      258.51      279.98     15.20 o 
  -2   2   4      361.60      388.43      9.13 o 
  -1   2   4     5887.71     5564.28     88.33 o 
   0   2   4      544.21      485.60     11.17 o 
   1   2   4       16.20       17.36      3.01 o 
   2   2   4      521.25      594.71     16.34 o 
   3   2   4      115.04      150.13      9.55 o 
   4   2   4      309.24      327.68     25.08 o 
   5   2   4       26.66       16.98     10.41 o 
   6   2   4       22.85       30.90     14.70 o 
  -6   3   4       16.39       14.36     10.61 o 
  -5   3   4       19.03       36.32     10.92 o 
  -4   3   4      237.85      271.34     13.75 o 
  -3   3   4      395.92      402.62     16.09 o 
  -2   3   4     1323.24     1250.53     21.47 o 
  -1   3   4      165.38      159.53      1.91 o 
   0   3   4      590.87      611.19      7.31 o 
   1   3   4        9.40        2.35      2.57 o 
   2   3   4      226.38      232.19     11.65 o 
   3   3   4      209.15      287.56     41.61 o 
   4   3   4        5.17       18.01      7.96 o 
   5   3   4       71.41       91.12     17.34 o 
   6   3   4        8.24       18.86     13.06 o 
  -6   4   4       12.66       26.61     13.03 o 
  -5   4   4       56.97       78.78     11.23 o 
  -4   4   4       31.24       43.41     11.58 o 
  -3   4   4       59.68       87.73      7.37 o 
  -2   4   4      155.30      184.01      6.43 o 
  -1   4   4        3.09        9.26      3.50 o 
   0   4   4     3827.57     3701.28     37.34 o 
   1   4   4     2059.13     2128.75     43.59 o 
   2   4   4      272.56      297.55     13.54 o 
   3   4   4       38.72       48.75     11.15 o 
   4   4   4      344.57      297.83     17.82 o 
   5   4   4       22.55       18.76     11.30 o 
   6   4   4        3.83       27.13     14.60 o 
  -6   5   4       34.95       32.58     13.92 o 
  -5   5   4      103.05       98.77     13.07 o 
  -4   5   4       22.79       30.53      5.88 o 
  -3   5   4      940.18      945.39     22.89 o 
  -2   5   4     2112.58     2195.10     32.28 o 
  -1   5   4       52.74       57.74      3.27 o 
   0   5   4      189.70      201.90      5.37 o 
   1   5   4      657.55      671.02     17.24 o 
   2   5   4      217.26      223.39     12.72 o 
   3   5   4      105.44       96.54     10.78 o 
   4   5   4        1.72        9.15      6.57 o 
   5   5   4        5.85        0.00      9.16 o 
  -6   6   4       36.52       12.64     11.23 o 
  -5   6   4       14.77       13.76      7.63 o 
  -4   6   4       19.82       22.69      8.43 o 
  -3   6   4      788.96      709.21     23.45 o 
  -2   6   4        3.85        3.82      5.02 o 
  -1   6   4       16.96       19.86      7.25 o 
   0   6   4      311.21      304.45      8.81 o 
   1   6   4       23.78       51.63      8.48 o 
   2   6   4      194.59      210.48      8.84 o 
   3   6   4        0.19        5.20      5.35 o 
   4   6   4       22.81       36.12      8.76 o 
   5   6   4       58.06       69.05     17.20 o 
  -6   7   4       25.06       29.99     17.75 o 
  -5   7   4       18.54       37.47     11.53 o 
  -4   7   4        5.69        4.79      4.64 o 
  -3   7   4        1.85        0.00      3.38 o 
  -2   7   4      257.99      272.65     12.15 o 
  -1   7   4      250.05      229.00      9.76 o 
   0   7   4     1222.93     1322.67     23.72 o 
   1   7   4     1022.20     1082.82     24.96 o 
   2   7   4     1372.57     1385.20     33.64 o 
   3   7   4      129.54      153.06     12.38 o 
   4   7   4       27.76       32.14      9.22 o 
   5   7   4      100.65       79.70     19.93 o 
  -6   8   4        3.36       20.72     15.59 o 
  -5   8   4       42.77       20.41     10.08 o 
  -4   8   4        1.14        0.00      5.76 o 
  -3   8   4       14.07       10.13      4.57 o 
  -2   8   4      307.42      310.16     13.45 o 
  -1   8   4      444.90      428.14     11.60 o 
   0   8   4      199.28      243.78      8.79 o 
   1   8   4     1485.08     1471.09     34.63 o 
   2   8   4       23.46       30.77      6.76 o 
   3   8   4        0.45       17.61      9.91 o 
   4   8   4       46.72       62.58     14.48 o 
   5   8   4       17.29       18.07     10.10 o 
  -6   9   4       39.93       31.42     22.05 o 
  -5   9   4       24.42       11.30      9.23 o 
  -4   9   4       58.67       79.02     12.43 o 
  -3   9   4        0.88        2.39      5.12 o 
  -2   9   4      636.66      636.99     16.22 o 
  -1   9   4      218.55      189.88     11.05 o 
   0   9   4      833.45      797.00     20.50 o 
   1   9   4       14.45       22.89      4.43 o 
   2   9   4       54.15       70.01      8.90 o 
   3   9   4      198.19      219.71     19.57 o 
   4   9   4       19.33       16.67      9.53 o 
   5   9   4        1.02       15.82     20.00 o 
  -6  10   4        6.76        7.37     13.45 o 
  -5  10   4       32.15       51.71     26.84 o 
  -4  10   4       18.25       29.45      8.84 o 
  -3  10   4      108.41      117.90     12.95 o 
  -2  10   4       41.89       66.81     10.51 o 
  -1  10   4      692.26      718.99     20.90 o 
   0  10   4      202.35      232.22     12.19 o 
   1  10   4        7.85       12.41      4.50 o 
   2  10   4      194.52      199.08     13.21 o 
   3  10   4      337.54      322.21     21.43 o 
   4  10   4       19.81       48.38     16.02 o 
   5  10   4        1.22       30.51     14.68 o 
  -5  11   4       54.86       46.64     23.59 o 
  -4  11   4       50.80       39.12      9.97 o 
  -3  11   4       54.62       80.55     11.60 o 
  -2  11   4       95.95       78.64     10.55 o 
  -1  11   4      440.00      489.06     15.42 o 
   0  11   4       37.29       34.83      4.85 o 
   1  11   4       64.53       85.86      8.63 o 
   2  11   4       84.28       78.95      8.68 o 
   3  11   4       44.62       31.51      9.15 o 
   4  11   4       17.45        7.60     11.67 o 
   5  11   4        1.25        0.42      9.11 o 
  -5  12   4       20.61       28.00     14.57 o 
  -4  12   4        2.41        6.14      7.90 o 
  -3  12   4      272.18      255.42     17.61 o 
  -2  12   4     1269.63     1105.37     45.63 o 
  -1  12   4       15.79        6.74      3.92 o 
   0  12   4        0.08        0.00      5.21 o 
   1  12   4       50.63       58.86      7.66 o 
   2  12   4      125.36      133.00     11.50 o 
   3  12   4      151.72      170.78     15.41 o 
   4  12   4       17.28       14.94     19.68 o 
  -5  13   4        6.80        0.00     10.03 o 
  -4  13   4       84.15       72.31     20.04 o 
  -3  13   4       96.91      109.03     18.15 o 
  -2  13   4      109.12      124.59     19.48 o 
  -1  13   4        3.13        9.45      6.03 o 
   0  13   4        0.73        7.25      4.41 o 
   1  13   4      179.93      191.58     15.10 o 
   2  13   4       55.12       80.81      9.80 o 
   3  13   4      100.31       97.13     14.45 o 
   4  13   4       15.67       58.45     15.46 o 
  -4  14   4       22.43       14.21      8.88 o 
  -3  14   4        4.15        6.85      8.89 o 
  -2  14   4       21.59       16.84      6.29 o 
  -1  14   4      106.07       99.79     13.42 o 
   0  14   4       55.18       66.60     11.72 o 
   1  14   4       94.71      109.04     12.21 o 
   2  14   4       22.91       13.07      7.22 o 
   3  14   4       21.77       21.25     14.34 o 
   4  14   4       10.79       17.42     11.71 o 
  -4  15   4       26.04       23.11     16.36 o 
  -3  15   4        3.66        2.98      8.83 o 
  -2  15   4        5.63       16.88      9.86 o 
  -1  15   4        5.71       12.04      7.27 o 
   0  15   4       25.91       31.32      9.19 o 
   1  15   4        1.33        4.56      6.93 o 
   2  15   4       12.08        4.24      9.83 o 
   3  15   4       12.48       16.95     12.52 o 
  -4  16   4        6.55       59.47     19.70 o 
  -3  16   4       21.61       20.76     11.81 o 
  -2  16   4      104.75      110.88     18.38 o 
  -1  16   4       11.99        7.58      8.12 o 
   0  16   4        0.21        6.25      7.14 o 
   1  16   4       11.45       28.80      9.97 o 
   2  16   4      130.54      153.99     24.23 o 
   3  16   4       13.68        0.00     11.04 o 
  -3  17   4       58.58       36.08     15.19 o 
  -2  17   4       12.49       25.37     13.03 o 
  -1  17   4       10.61       33.78     20.95 o 
   0  17   4        5.08        5.62      8.54 o 
   1  17   4       13.18       12.33     11.20 o 
   2  17   4        5.95       10.01     13.50 o 
  -3  18   4        3.11        0.00     11.78 o 
  -2  18   4       50.55       72.11     16.81 o 
  -1  18   4        0.19        0.00     17.96 o 
   0  18   4        6.07       54.48     16.37 o 
   1  18   4        0.19        0.00      8.54 o 
   2  18   4        4.01        0.00     14.60 o 
  -2  19   4        3.73       34.12     16.03 o 
  -1  19   4        0.13        7.81     14.13 o 
   0  19   4        9.94       22.36     12.57 o 
   1  19   4        5.47       19.89     11.85 o 
  -6   1   5      176.14      190.09     18.01 o 
  -5   1   5      129.39      149.49     12.47 o 
  -4   1   5       50.61       66.23      7.24 o 
  -3   1   5      100.89      102.06      9.38 o 
  -2   1   5      113.87      171.85      8.59 o 
  -1   1   5     6549.94     6242.31     96.72 o 
   0   1   5      538.34      470.16     10.54 o 
   1   1   5       84.38      109.80      6.93 o 
   2   1   5        4.89        7.44      2.10 o 
   3   1   5        0.71        5.02      5.08 o 
   4   1   5       25.62       58.07     16.96 o 
   5   1   5       15.97        0.00     11.00 o 
   6   1   5        2.40        0.00     14.75 o 
  -6   2   5      242.35      224.06     27.54 o 
  -5   2   5      704.16      690.07     30.10 o 
  -4   2   5      434.09      471.71     19.26 o 
  -3   2   5      882.77      917.72     28.71 o 
  -2   2   5      160.44      176.90      5.38 o 
  -1   2   5     4259.02     4290.29     71.58 o 
   0   2   5      869.20      840.13     17.31 o 
   1   2   5      834.76      843.32     15.66 o 
   2   2   5     1361.80     1431.71     22.72 o 
   3   2   5       40.92       50.36      7.49 o 
   4   2   5        7.66       11.92      8.10 o 
   5   2   5        7.40       14.35     10.83 o 
   6   2   5        1.73        0.65     11.03 o 
  -6   3   5       33.86       68.98     28.24 o 
  -5   3   5       16.71       15.33      8.03 o 
  -4   3   5        2.90       10.65      6.30 o 
  -3   3   5        4.47       24.72      6.93 o 
  -2   3   5      375.02      422.50      7.45 o 
  -1   3   5     1186.84     1079.26     36.00 o 
   0   3   5      137.75      151.54      7.42 o 
   1   3   5      487.75      481.34     13.13 o 
   2   3   5        0.10        4.79      3.63 o 
   3   3   5      278.11      305.40     26.28 o 
   4   3   5      140.74      161.32     14.30 o 
   5   3   5       67.37       58.11     15.74 o 
  -6   4   5      174.73      207.44     22.87 o 
  -5   4   5       36.21       29.99      7.84 o 
  -4   4   5        5.53       10.90      4.98 o 
  -3   4   5       42.59       72.62      4.89 o 
  -2   4   5     1249.96     1199.28     29.74 o 
  -1   4   5       76.36       81.66      2.57 o 
   0   4   5        0.21        0.00      1.52 o 
   1   4   5     1726.13     1736.20     41.14 o 
   2   4   5      405.47      368.80     17.86 o 
   3   4   5       49.09       62.23     10.39 o 
   4   4   5        0.93       30.82     15.43 o 
   5   4   5        1.48       15.12     11.54 o 
  -6   5   5      157.99      176.85     23.12 o 
  -5   5   5       37.20       29.88      8.79 o 
  -4   5   5      225.85      220.77     14.22 o 
  -3   5   5      117.84      127.88      5.72 o 
  -2   5   5        0.16        0.00      4.91 o 
  -1   5   5      275.31      262.51      8.50 o 
   0   5   5      617.71      614.84      9.81 o 
   1   5   5       22.60       30.46      5.47 o 
   2   5   5       29.08       19.27      4.93 o 
   3   5   5      213.99      214.34     14.20 o 
   4   5   5        0.05        2.77      8.67 o 
   5   5   5        0.79        0.00      9.62 o 
  -6   6   5       16.35       50.06     29.36 o 
  -5   6   5       34.14       36.09      9.55 o 
  -4   6   5        1.92        6.21      7.84 o 
  -3   6   5       33.67       33.67      7.48 o 
  -2   6   5      114.41      104.69      6.41 o 
  -1   6   5      306.90      358.03      8.89 o 
   0   6   5      783.82      860.82     20.72 o 
   1   6   5     2440.61     2327.94     53.62 o 
   2   6   5      114.90      125.77     11.36 o 
   3   6   5      134.41      147.01     12.13 o 
   4   6   5       42.81       65.06     11.20 o 
   5   6   5        4.64        8.78     10.57 o 
  -6   7   5       17.25        4.16     11.27 o 
  -5   7   5       47.79       49.71     10.42 o 
  -4   7   5        8.61        3.31      5.55 o 
  -3   7   5        0.33        8.19      5.07 o 
  -2   7   5     2450.03     2630.89     65.41 o 
  -1   7   5       61.64       60.58      4.29 o 
   0   7   5      311.34      343.55     12.27 o 
   1   7   5       39.25       35.58      5.33 o 
   2   7   5      780.15      811.19     32.88 o 
   3   7   5      204.19      218.27     21.48 o 
   4   7   5      130.90      166.43     36.24 o 
   5   7   5        0.17       30.71     16.05 o 
  -6   8   5       14.81        4.15     10.25 o 
  -5   8   5        1.09        0.55      9.76 o 
  -4   8   5       66.69       70.74     10.28 o 
  -3   8   5        4.73        3.88      4.53 o 
  -2   8   5       67.61       69.16      7.27 o 
  -1   8   5      211.90      165.80      7.89 o 
   0   8   5     1151.83     1121.79     32.23 o 
   1   8   5     1533.94     1528.01     36.22 o 
   2   8   5       20.72       35.91      7.52 o 
   3   8   5       70.61       87.08     13.37 o 
   4   8   5       10.24       12.05      8.89 o 
   5   8   5       90.81       81.49     22.13 o 
  -6   9   5        0.07        7.77     17.96 o 
  -5   9   5       23.52       14.19      9.88 o 
  -4   9   5        0.65        0.00      6.14 o 
  -3   9   5        0.86        6.01      4.93 o 
  -2   9   5      107.86      116.72      8.41 o 
  -1   9   5      332.12      321.91      7.96 o 
   0   9   5        7.54       22.15      5.52 o 
   1   9   5      594.41      576.97     20.20 o 
   2   9   5      220.60      220.18     17.54 o 
   3   9   5      581.26      520.16     28.61 o 
   4   9   5       15.77        9.26      8.66 o 
   5   9   5       14.72       31.30     15.68 o 
  -6  10   5        6.78        0.00     24.25 o 
  -5  10   5        9.27       37.71     13.67 o 
  -4  10   5       41.29       57.20      9.65 o 
  -3  10   5      146.90      136.25     11.23 o 
  -2  10   5      376.55      364.03     15.10 o 
  -1  10   5        1.15        0.00      5.89 o 
   0  10   5      162.09      154.91      7.11 o 
   1  10   5      343.71      343.61     13.34 o 
   2  10   5       63.42       74.77      9.16 o 
   3  10   5       85.56       99.08     12.43 o 
   4  10   5       16.72       12.10     11.44 o 
   5  10   5       70.59      102.01     19.82 o 
  -5  11   5       16.23        0.00     14.76 o 
  -4  11   5      116.56      124.53     13.96 o 
  -3  11   5        0.65        0.00      5.74 o 
  -2  11   5       65.02       90.79      7.97 o 
  -1  11   5        4.30        3.06      6.92 o 
   0  11   5       10.71       14.27      6.01 o 
   1  11   5        2.31       15.64      5.31 o 
   2  11   5      181.93      178.69     11.55 o 
   3  11   5       64.69       74.28     12.30 o 
   4  11   5        0.19        9.93      9.92 o 
  -5  12   5       16.13        0.00     13.53 o 
  -4  12   5       31.57       26.31      9.36 o 
  -3  12   5       51.58       36.11     10.37 o 
  -2  12   5      241.26      231.20     26.11 o 
  -1  12   5       47.95       38.72      7.28 o 
   0  12   5        0.52        0.00      6.36 o 
   1  12   5      306.12      316.30     14.69 o 
   2  12   5       13.94       20.62      6.55 o 
   3  12   5        2.01        7.22      8.59 o 
   4  12   5       34.99       45.42     13.34 o 
  -5  13   5       23.99       24.48     19.16 o 
  -4  13   5       18.97       28.46     10.27 o 
  -3  13   5       56.02       64.10     19.54 o 
  -2  13   5      329.57      300.88     21.98 o 
  -1  13   5        7.66       12.65      6.16 o 
   0  13   5       57.19       62.56      9.88 o 
   1  13   5      308.07      280.37     18.01 o 
   2  13   5      118.63      135.56     11.53 o 
   3  13   5        5.80        0.00      8.54 o 
   4  13   5       34.43       44.68     16.59 o 
  -4  14   5      169.26      131.18     19.44 o 
  -3  14   5       73.34      125.57     23.28 o 
  -2  14   5       14.68       18.46      9.41 o 
  -1  14   5       31.12       28.19      8.79 o 
   0  14   5        0.05        3.49      6.19 o 
   1  14   5      145.57      143.68     13.23 o 
   2  14   5      130.76      181.09     18.55 o 
   3  14   5       36.44       18.43     15.49 o 
   4  14   5        0.22       24.20     15.38 o 
  -4  15   5       55.82       52.74     16.38 o 
  -3  15   5      104.21       90.13     18.37 o 
  -2  15   5      183.06      200.00     21.52 o 
  -1  15   5        7.87        0.00      6.06 o 
   0  15   5      122.93      144.58     17.93 o 
   1  15   5       70.92       74.23     12.54 o 
   2  15   5       36.68       59.53     18.98 o 
   3  15   5       38.15       31.62     13.95 o 
  -4  16   5       34.71       46.02     20.78 o 
  -3  16   5        2.60        0.00     10.97 o 
  -2  16   5        7.01        0.00     19.46 o 
  -1  16   5        3.08       16.88     10.62 o 
   0  16   5       10.64       29.33     10.54 o 
   1  16   5       89.14      112.76     16.70 o 
   2  16   5       10.86       14.88     10.36 o 
   3  16   5        1.33       15.21     20.69 o 
  -3  17   5      120.34       94.45     19.15 o 
  -2  17   5        8.56       14.47     20.58 o 
  -1  17   5        8.05       17.31     11.44 o 
   0  17   5       22.25       18.66      9.94 o 
   1  17   5       11.29        6.01      9.59 o 
   2  17   5        6.78       20.95     14.13 o 
  -2  18   5       35.37       74.88     31.81 o 
  -1  18   5       24.49       20.00     12.21 o 
   0  18   5        5.45       20.64     12.14 o 
   1  18   5        4.30       37.10     23.60 o 
   2  18   5       16.10       39.24     17.75 o 
  -1  19   5       11.71        0.00     13.02 o 
   0  19   5        0.00       13.08     13.93 o 
   1  19   5        0.03        0.00      9.30 o 
  -6   0   6        1.47        6.07     11.05 o 
  -5   0   6        0.53        6.05     18.65 o 
  -4   0   6      158.86      158.32     15.73 o 
  -3   0   6      416.49      533.84     23.18 o 
  -2   0   6      212.47      206.68     10.14 o 
  -1   0   6     6803.77     6400.99    151.55 o 
   0   0   6      878.56      827.07     22.40 o 
   1   0   6       68.41       80.23      9.62 o 
   2   0   6        7.43        4.10      3.40 o 
   3   0   6      176.76      139.71     17.09 o 
   4   0   6       60.14       85.23     21.06 o 
   5   0   6       86.26      165.82     34.61 o 
  -6   1   6       20.90       13.88      9.31 o 
  -5   1   6      697.23      709.99     28.55 o 
  -4   1   6      236.64      251.37     13.77 o 
  -3   1   6        8.66       19.31      5.97 o 
  -2   1   6      421.35      458.68     11.22 o 
  -1   1   6        4.90       15.26      3.60 o 
   0   1   6      716.07      728.84     14.39 o 
   1   1   6      947.61      987.25     19.76 o 
   2   1   6        0.06        0.73      4.58 o 
   3   1   6        0.81        7.27      7.00 o 
   4   1   6       27.53       16.09      8.89 o 
   5   1   6        3.61        9.44     10.47 o 
  -6   2   6       20.82       22.00     10.42 o 
  -5   2   6        5.89        7.02      6.66 o 
  -4   2   6      337.33      322.98     16.60 o 
  -3   2   6      429.05      498.20     19.60 o 
  -2   2   6       64.99       87.56      6.17 o 
  -1   2   6     2588.82     2674.54     50.21 o 
   0   2   6       11.33        7.32      3.89 o 
   1   2   6      136.29      156.20      6.58 o 
   2   2   6       54.12       50.32      3.28 o 
   3   2   6      233.11      246.26     25.75 o 
   4   2   6      225.69      204.50     19.54 o 
   5   2   6        0.00       20.74     25.63 o 
  -6   3   6        3.26        3.03     10.14 o 
  -5   3   6        1.80        3.62      6.03 o 
  -4   3   6       75.37       67.77      8.42 o 
  -3   3   6      364.19      399.55     15.56 o 
  -2   3   6      261.17      243.65      6.39 o 
  -1   3   6       64.39       68.92      7.83 o 
   0   3   6      159.50      153.91      6.65 o 
   1   3   6       89.22       81.05      5.92 o 
   2   3   6      274.68      244.74     14.04 o 
   3   3   6       69.12       82.72     11.96 o 
   4   3   6       12.03       38.02     11.72 o 
   5   3   6       13.93       24.91     12.51 o 
  -6   4   6       87.14       53.21     14.19 o 
  -5   4   6       21.12       31.50     12.23 o 
  -4   4   6        5.17        4.43      3.95 o 
  -3   4   6     2341.80     2200.28     45.73 o 
  -2   4   6      448.50      464.85     14.53 o 
  -1   4   6       57.34       84.07      5.00 o 
   0   4   6       37.99       36.29      6.39 o 
   1   4   6        3.00        0.00      2.38 o 
   2   4   6      278.42      309.15     12.55 o 
   3   4   6      552.71      559.48     24.02 o 
   4   4   6      158.64      152.18     13.74 o 
   5   4   6       17.11       12.31     11.85 o 
  -6   5   6       19.13       17.65     11.73 o 
  -5   5   6       39.53       41.97     10.51 o 
  -4   5   6      123.22      132.50     14.35 o 
  -3   5   6      229.84      209.41     22.54 o 
  -2   5   6       93.55       86.79     11.39 o 
  -1   5   6      150.82      119.61      8.28 o 
   0   5   6      248.29      278.41      8.78 o 
   1   5   6      488.03      452.92     18.44 o 
   2   5   6       47.97       59.00      8.44 o 
   3   5   6        3.53        6.05      5.39 o 
   4   5   6       85.60       80.40     13.36 o 
   5   5   6        8.36        4.93     10.34 o 
  -6   6   6       65.06       68.17     17.05 o 
  -5   6   6       17.64       38.72     17.61 o 
  -4   6   6       83.81       97.57     11.50 o 
  -3   6   6      155.49      176.00     16.92 o 
  -2   6   6      802.84      815.11     23.00 o 
  -1   6   6      728.33      750.72     18.44 o 
   0   6   6       93.75       99.29      7.37 o 
   1   6   6      365.00      362.89     13.16 o 
   2   6   6      190.40      192.77     11.37 o 
   3   6   6       93.00      101.17      9.99 o 
   4   6   6        3.01        0.31      6.04 o 
   5   6   6        0.00       16.28     12.33 o 
  -6   7   6        3.33       12.54     12.06 o 
  -5   7   6        1.70        3.06      7.45 o 
  -4   7   6       87.35      107.68     12.53 o 
  -3   7   6       50.34       46.72      7.11 o 
  -2   7   6        1.11        0.07      2.87 o 
  -1   7   6        3.78       32.93      5.97 o 
   0   7   6      443.32      428.52     18.39 o 
   1   7   6      126.81      142.70      8.86 o 
   2   7   6        0.40        1.53      6.48 o 
   3   7   6      364.89      336.05     18.94 o 
   4   7   6      295.19      298.26     21.60 o 
   5   7   6       16.21       39.23     19.51 o 
  -6   8   6        2.86       27.31     13.78 o 
  -5   8   6       49.20       52.63     11.35 o 
  -4   8   6        4.74        5.83      6.34 o 
  -3   8   6        0.95        7.70      5.29 o 
  -2   8   6       63.29       76.51      8.64 o 
  -1   8   6       39.23       53.96      5.08 o 
   0   8   6        8.20        4.99      7.77 o 
   1   8   6      272.60      273.58     25.71 o 
   2   8   6       22.26       26.50      4.08 o 
   3   8   6        0.27        2.78      5.66 o 
   4   8   6       26.29        8.57      8.13 o 
   5   8   6       16.15       28.08     15.12 o 
  -6   9   6       15.07       21.24     13.37 o 
  -5   9   6        8.07       19.42     10.13 o 
  -4   9   6        0.01        0.00      5.89 o 
  -3   9   6        0.01        8.15      6.65 o 
  -2   9   6      174.59      169.49      9.40 o 
  -1   9   6       20.62       22.53     10.42 o 
   0   9   6      103.77      115.72     14.34 o 
   1   9   6        7.90        6.08      6.48 o 
   2   9   6      441.68      416.03     19.10 o 
   3   9   6       22.50       17.74      8.15 o 
   4   9   6        9.37       22.44     11.28 o 
   5   9   6        0.69       13.61     12.32 o 
  -5  10   6        0.48        6.32      8.08 o 
  -4  10   6       79.24       85.19     11.98 o 
  -3  10   6       22.74       26.25      9.35 o 
  -2  10   6        5.92        9.79      4.68 o 
  -1  10   6      137.50      159.43     13.88 o 
   0  10   6       10.92       15.80      9.21 o 
   1  10   6      274.42      257.01     13.62 o 
   2  10   6     1872.61     1758.14     61.04 o 
   3  10   6      312.86      308.98     19.70 o 
   4  10   6       22.72       32.07     11.19 o 
  -5  11   6        4.17        5.47     10.05 o 
  -4  11   6        5.22        0.00      6.52 o 
  -3  11   6       39.35       30.21      7.47 o 
  -2  11   6       34.34       45.38     17.05 o 
  -1  11   6      227.67      230.56     16.78 o 
   0  11   6       74.01       94.36     11.03 o 
   1  11   6       63.66       82.58      6.85 o 
   2  11   6      111.21      104.76      9.19 o 
   3  11   6       40.23       33.53      9.67 o 
   4  11   6       29.81       29.00     11.90 o 
  -5  12   6       41.90       36.26     15.25 o 
  -4  12   6       54.94       28.77      8.84 o 
  -3  12   6       16.57       35.10      8.43 o 
  -2  12   6      188.94      193.56     23.29 o 
  -1  12   6       12.05       41.51     16.37 o 
   0  12   6      192.60      186.00     13.11 o 
   1  12   6      120.89      116.93     16.99 o 
   2  12   6      233.36      220.90     13.76 o 
   3  12   6        4.52        5.11      9.13 o 
   4  12   6       23.28       26.37     11.65 o 
  -5  13   6        2.55        0.00     13.83 o 
  -4  13   6       28.50       27.75     11.85 o 
  -3  13   6       41.83       61.41     13.68 o 
  -2  13   6        4.64       15.03      9.88 o 
  -1  13   6        1.86        5.38      6.20 o 
   0  13   6      661.46      656.12     29.61 o 
   1  13   6       29.44       25.47      9.20 o 
   2  13   6       57.80       53.53     11.35 o 
   3  13   6      148.89      151.78     17.90 o 
   4  13   6       34.81       33.96     39.18 o 
  -4  14   6       47.93       21.84     13.49 o 
  -3  14   6       50.18       47.78     12.92 o 
  -2  14   6      146.59      128.74     20.01 o 
  -1  14   6        0.24        0.00      6.08 o 
   0  14   6      220.19      210.87     16.29 o 
   1  14   6        0.17        4.93      6.54 o 
   2  14   6        1.48       11.77      9.20 o 
   3  14   6       75.07      102.24     21.91 o 
  -4  15   6        7.18        3.70     11.10 o 
  -3  15   6        1.48        0.00      9.49 o 
  -2  15   6        4.23        6.67      8.75 o 
  -1  15   6      178.85      158.88     16.90 o 
   0  15   6       28.62       22.01      8.53 o 
   1  15   6        0.57        8.87      7.87 o 
   2  15   6        6.67       24.32     12.42 o 
   3  15   6        0.54        1.19      9.99 o 
  -4  16   6       15.42       43.29     19.10 o 
  -3  16   6       40.86       24.69     17.84 o 
  -2  16   6        0.06       12.38     10.26 o 
  -1  16   6       10.03       17.42     10.44 o 
   0  16   6        1.50        0.00      8.06 o 
   1  16   6        5.27        9.67      8.80 o 
   2  16   6        0.46        0.00      9.17 o 
   3  16   6       21.62        4.13     11.38 o 
  -3  17   6       45.05       40.20     14.88 o 
  -2  17   6       98.30      127.33     19.73 o 
  -1  17   6        8.50       13.00     13.61 o 
   0  17   6       95.03       83.27     20.46 o 
   1  17   6       56.31       70.25     20.35 o 
   2  17   6       10.57       15.87     13.27 o 
  -2  18   6       16.09        5.32     10.62 o 
  -1  18   6        0.01       23.92     28.57 o 
   0  18   6       18.69       26.06     14.74 o 
   1  18   6        8.85        0.00      9.22 o 
  -1  19   6       30.38       33.48     15.23 o 
   0  19   6        7.82        6.75     13.37 o 
  -6   1   7        2.48        1.01      6.93 o 
  -5   1   7        0.00        9.46      6.51 o 
  -4   1   7       62.32       82.11      8.15 o 
  -3   1   7      100.27      100.08      6.63 o 
  -2   1   7      741.69      752.53     17.57 o 
  -1   1   7      238.92      230.43      7.05 o 
   0   1   7        7.96        6.99      2.67 o 
   1   1   7      179.45      208.69      8.25 o 
   2   1   7        3.55       10.51      5.62 o 
   3   1   7        9.08        6.59      5.39 o 
   4   1   7       99.57      100.68     15.13 o 
   5   1   7       12.74        9.37     11.30 o 
  -6   2   7       19.99       33.10     11.32 o 
  -5   2   7        6.86        5.63      5.98 o 
  -4   2   7       25.07       48.01      6.68 o 
  -3   2   7      765.51      913.42     31.27 o 
  -2   2   7     1178.89     1310.07     25.47 o 
  -1   2   7        0.11        0.00      2.20 o 
   0   2   7      385.66      404.25     11.31 o 
   1   2   7      299.55      295.27     12.69 o 
   2   2   7      240.72      247.79      9.16 o 
   3   2   7        0.70       12.90      5.05 o 
   4   2   7      286.76      281.29     30.62 o 
   5   2   7       10.09        2.44     10.37 o 
  -6   3   7        0.06        0.45      7.51 o 
  -5   3   7       13.95       24.84      7.20 o 
  -4   3   7        3.37        1.89      6.44 o 
  -3   3   7      416.53      420.57     12.33 o 
  -2   3   7      253.47      237.38     11.59 o 
  -1   3   7       26.06       12.38      5.04 o 
   0   3   7     1494.52     1544.47     35.92 o 
   1   3   7      129.58      137.81      9.42 o 
   2   3   7       36.54       41.08      3.93 o 
   3   3   7      124.95      130.71     12.90 o 
   4   3   7        0.64        0.00      9.12 o 
   5   3   7        0.57       10.17     12.65 o 
  -6   4   7        0.59        0.00      8.56 o 
  -5   4   7       79.12       61.45     16.22 o 
  -4   4   7       21.58       49.00     10.19 o 
  -3   4   7      333.30      320.51     17.54 o 
  -2   4   7     1138.55     1143.21     30.69 o 
  -1   4   7       81.38       86.80      5.15 o 
   0   4   7       68.79       83.63      5.02 o 
   1   4   7       97.08      129.80      8.99 o 
   2   4   7       50.51       78.55     12.33 o 
   3   4   7       32.81       46.57      8.14 o 
   4   4   7      133.82      142.66     13.82 o 
   5   4   7       21.01        0.00     10.53 o 
  -6   5   7        0.46        0.00     11.62 o 
  -5   5   7        5.48        0.95      6.89 o 
  -4   5   7      235.82      247.33     19.59 o 
  -3   5   7      220.87      224.63     12.90 o 
  -2   5   7      157.38      165.79     12.80 o 
  -1   5   7      912.67      921.48     15.58 o 
   0   5   7      678.31      751.24     18.45 o 
   1   5   7     1051.68     1065.93     24.64 o 
   2   5   7        9.80       40.09     13.99 o 
   3   5   7      346.16      315.66     17.66 o 
   4   5   7      141.69       99.51     12.63 o 
   5   5   7        5.05       13.60     12.71 o 
  -6   6   7        2.42        0.00      9.58 o 
  -5   6   7       44.52       41.18     10.61 o 
  -4   6   7        0.34        0.00      6.28 o 
  -3   6   7      246.27      261.44     14.57 o 
  -2   6   7        7.15       11.96      3.68 o 
  -1   6   7      443.58      512.02     16.45 o 
   0   6   7       15.05       23.08      2.75 o 
   1   6   7      493.48      505.29     24.11 o 
   2   6   7      961.76      899.82     31.76 o 
   3   6   7      208.01      215.81     14.44 o 
   4   6   7      576.07      514.75     28.06 o 
   5   6   7        0.00        7.11     11.41 o 
  -6   7   7       29.98      120.89     42.06 o 
  -5   7   7        6.74       19.66     10.00 o 
  -4   7   7       21.12        8.76     10.55 o 
  -3   7   7        8.30       13.29      5.75 o 
  -2   7   7      368.77      367.62     21.48 o 
  -1   7   7       49.95       72.82     12.62 o 
   0   7   7      172.56      222.74     12.60 o 
   1   7   7      496.92      517.54     21.50 o 
   2   7   7      203.93      186.06     11.77 o 
   3   7   7        0.82       11.78      7.35 o 
   4   7   7        3.71       15.57      8.40 o 
   5   7   7       46.90       19.68     15.17 o 
  -6   8   7       22.31        9.74     11.52 o 
  -5   8   7        0.03        0.00      8.78 o 
  -4   8   7       12.33        9.06     10.89 o 
  -3   8   7        0.62       11.47      8.54 o 
  -2   8   7      149.34      139.87      7.09 o 
  -1   8   7      181.57      212.64      9.79 o 
   0   8   7        4.68        3.59      4.44 o 
   1   8   7      203.97      181.74      7.96 o 
   2   8   7      354.34      357.98     18.80 o 
   3   8   7       24.61       31.20      8.78 o 
   4   8   7       43.39       32.07     10.13 o 
   5   8   7       22.59       24.28     14.88 o 
  -6   9   7        3.95        0.00     11.75 o 
  -5   9   7       79.52       50.28     10.84 o 
  -4   9   7      115.50      106.65     12.44 o 
  -3   9   7       91.63      113.29     19.07 o 
  -2   9   7       32.23       38.94      8.84 o 
  -1   9   7       12.36        7.28      5.95 o 
   0   9   7      315.95      284.95     13.74 o 
   1   9   7      111.05      113.23     14.34 o 
   2   9   7      875.35      751.47     31.08 o 
   3   9   7       15.05       19.81      7.92 o 
   4   9   7       53.62       63.03     12.58 o 
  -5  10   7       19.15       22.38      9.71 o 
  -4  10   7       11.76       43.00     18.73 o 
  -3  10   7      110.10      125.88     16.98 o 
  -2  10   7        8.97       10.86      7.48 o 
  -1  10   7        3.17       12.28      6.14 o 
   0  10   7       14.77       16.38     10.63 o 
   1  10   7       80.10      104.23      9.98 o 
   2  10   7       12.30        8.92      6.68 o 
   3  10   7       32.71       31.34     10.09 o 
   4  10   7       24.25       26.75     11.03 o 
  -5  11   7       25.83       19.35     13.56 o 
  -4  11   7       15.43       25.96      9.31 o 
  -3  11   7      130.41      120.95     11.63 o 
  -2  11   7      105.82       96.89     12.84 o 
  -1  11   7      188.95      186.43     11.69 o 
   0  11   7       52.25       83.08      9.88 o 
   1  11   7      108.54      121.59     14.65 o 
   2  11   7       70.66       96.17     10.75 o 
   3  11   7       46.74       50.77     11.54 o 
   4  11   7       71.88       55.36     27.11 o 
  -5  12   7       20.46       32.05     20.76 o 
  -4  12   7       23.05       10.41     10.37 o 
  -3  12   7      197.25      183.44     18.87 o 
  -2  12   7        0.36        9.51     14.85 o 
  -1  12   7       11.70       14.77      8.04 o 
   0  12   7      137.83      146.08     12.10 o 
   1  12   7       37.30       28.96      7.60 o 
   2  12   7       17.78        1.55      7.73 o 
   3  12   7        2.97        0.40      8.44 o 
   4  12   7       17.67        0.61     17.93 o 
  -5  13   7        0.98       17.83     20.27 o 
  -4  13   7       12.50       10.86      9.36 o 
  -3  13   7        0.03       15.47     22.74 o 
  -2  13   7       94.16      106.09     14.87 o 
  -1  13   7       42.76       69.93     16.84 o 
   0  13   7      136.01      158.77     20.85 o 
   1  13   7      294.18      282.94     18.71 o 
   2  13   7       17.18       22.13     10.65 o 
   3  13   7       63.07       28.37     14.26 o 
  -4  14   7       69.70       82.75     20.90 o 
  -3  14   7       30.13       21.10     10.93 o 
  -2  14   7        7.21        5.88     12.91 o 
  -1  14   7       88.37      115.47     16.40 o 
   0  14   7       55.72       92.10     14.60 o 
   1  14   7       64.23       85.39     14.92 o 
   2  14   7       13.30       27.07     15.96 o 
   3  14   7       27.09       16.28     12.77 o 
  -4  15   7      131.84      121.77     27.79 o 
  -3  15   7        6.21        2.70      9.87 o 
  -2  15   7       37.76       35.75     12.55 o 
  -1  15   7       43.23       46.17     12.38 o 
   0  15   7       15.76       18.68      8.89 o 
   1  15   7       51.22       57.21     12.43 o 
   2  15   7        6.09       26.62     19.26 o 
   3  15   7        0.75       19.67     17.61 o 
  -3  16   7        2.61        3.07     10.52 o 
  -2  16   7       21.54       60.37     36.31 o 
  -1  16   7        8.04        9.86     10.02 o 
   0  16   7       81.91      100.97     22.31 o 
   1  16   7       80.70      102.98     28.17 o 
   2  16   7        0.32       13.39     15.23 o 
  -3  17   7       73.19       93.13     30.96 o 
  -2  17   7        3.06        0.00      9.96 o 
  -1  17   7       24.67       17.28     11.25 o 
   0  17   7      103.39       74.17     24.58 o 
   1  17   7        0.74        0.00     10.04 o 
   2  17   7        1.17       34.13     14.73 o 
  -2  18   7       25.36       16.51     16.53 o 
  -1  18   7       21.52       17.69     13.43 o 
   0  18   7       22.37        0.00     14.32 o 
   1  18   7        2.93        6.22     15.36 o 
  -6   0   8        9.96        4.58     10.18 o 
  -5   0   8      149.08      168.17     18.30 o 
  -4   0   8        6.32       14.21      8.42 o 
  -3   0   8       26.68       46.49     19.78 o 
  -2   0   8       48.22       57.87     20.14 o 
  -1   0   8     3264.06     3368.22    117.57 o 
   0   0   8      817.98      820.58     26.34 o 
   1   0   8      261.56      261.85     13.46 o 
   2   0   8      496.31      460.08     30.04 o 
   3   0   8       92.47      123.69     22.95 o 
   4   0   8      506.34      476.83     47.04 o 
   5   0   8       93.60      190.86     37.96 o 
  -6   1   8       99.57       89.33     15.20 o 
  -5   1   8       56.13       60.54     10.06 o 
  -4   1   8       45.10       65.25      7.76 o 
  -3   1   8        0.05        0.00      4.11 o 
  -2   1   8     1789.27     1833.48     38.82 o 
  -1   1   8        3.55       15.20      8.64 o 
   0   1   8      531.29      589.14     14.77 o 
   1   1   8      373.34      369.71     11.61 o 
   2   1   8       13.52        9.25      4.67 o 
   3   1   8        8.27       18.69      8.96 o 
   4   1   8        0.02        5.52      8.74 o 
   5   1   8        9.11        9.11     11.90 o 
  -6   2   8        2.97       10.84      9.78 o 
  -5   2   8      181.17      186.25     16.32 o 
  -4   2   8       52.40       78.76     10.09 o 
  -3   2   8        3.17        0.00      4.99 o 
  -2   2   8      780.02      824.72     18.66 o 
  -1   2   8        1.51        8.03      2.96 o 
   0   2   8       83.91       87.41      7.55 o 
   1   2   8      221.70      248.82     10.20 o 
   2   2   8       56.79       76.39      7.83 o 
   3   2   8        9.78        5.25      4.96 o 
   4   2   8      201.47      183.97     19.58 o 
   5   2   8       18.14       14.50     12.92 o 
  -6   3   8       13.90       14.10     10.07 o 
  -5   3   8      117.22      108.65     13.24 o 
  -4   3   8        0.46        6.84      4.72 o 
  -3   3   8       65.56       63.03      8.36 o 
  -2   3   8      927.69      970.12     21.00 o 
  -1   3   8      583.54      579.68     19.58 o 
   0   3   8     1653.36     1840.97     46.19 o 
   1   3   8      395.16      434.97     13.99 o 
   2   3   8       39.91       55.69     10.27 o 
   3   3   8        2.42       13.03     12.29 o 
   4   3   8      100.96      130.66     16.91 o 
   5   3   8       24.04       43.88     24.29 o 
  -6   4   8       30.05        3.26      9.23 o 
  -5   4   8       13.64       10.96      8.41 o 
  -4   4   8      134.42      136.69     16.80 o 
  -3   4   8      100.56      105.04      9.18 o 
  -2   4   8     1241.89     1232.71     23.85 o 
  -1   4   8      350.41      311.74      8.15 o 
   0   4   8       33.06       63.60      9.64 o 
   1   4   8      147.93      151.39      7.79 o 
   2   4   8        6.91       10.50      5.65 o 
   3   4   8     1258.56     1188.04     44.70 o 
   4   4   8       11.99       12.19      9.78 o 
   5   4   8        0.89        0.42      9.87 o 
  -6   5   8        0.03        9.11     11.13 o 
  -5   5   8      104.67       96.23     22.68 o 
  -4   5   8      326.19      308.34     20.92 o 
  -3   5   8      258.77      273.77     15.60 o 
  -2   5   8      163.11      176.67     12.07 o 
  -1   5   8      426.19      429.61     16.28 o 
   0   5   8      846.21      779.56     17.13 o 
   1   5   8        3.59        8.61      5.08 o 
   2   5   8        7.02        8.31      5.82 o 
   3   5   8      524.19      479.50     23.63 o 
   4   5   8       10.49       11.08     11.48 o 
   5   5   8        0.16        0.00     11.21 o 
  -6   6   8        3.01        2.29     10.39 o 
  -5   6   8       53.54       87.25     19.75 o 
  -4   6   8       12.77       15.72      7.59 o 
  -3   6   8      276.60      264.99     15.18 o 
  -2   6   8      531.02      500.89     18.24 o 
  -1   6   8      484.64      494.39     25.40 o 
   0   6   8       13.26       23.51      4.08 o 
   1   6   8      271.74      245.39     12.87 o 
   2   6   8       14.28        4.57      6.71 o 
   3   6   8      769.39      711.50     31.54 o 
   4   6   8       81.37      100.44     22.72 o 
   5   6   8        1.22        0.00     12.45 o 
  -6   7   8        0.01       24.29     12.71 o 
  -5   7   8       36.39       17.27      9.12 o 
  -4   7   8      350.85      353.48     20.46 o 
  -3   7   8       93.91       83.71      8.76 o 
  -2   7   8      218.62      218.17     17.62 o 
  -1   7   8       63.94       98.91      8.67 o 
   0   7   8      270.64      254.78     13.13 o 
   1   7   8       37.39       43.76      9.19 o 
   2   7   8        0.51        6.08      5.62 o 
   3   7   8       14.35       47.39     16.67 o 
   4   7   8        9.42        8.24      8.17 o 
   5   7   8        3.11       14.80     13.96 o 
  -6   8   8        0.02       17.37     18.28 o 
  -5   8   8        5.76        0.00      8.02 o 
  -4   8   8        0.82        0.00      6.97 o 
  -3   8   8       12.19        8.93      6.34 o 
  -2   8   8       12.51        5.32      6.38 o 
  -1   8   8        5.66       14.04      9.31 o 
   0   8   8       10.31       20.39      5.81 o 
   1   8   8      288.45      282.02     17.67 o 
   2   8   8        8.68        3.45      7.17 o 
   3   8   8        2.43        2.79      7.53 o 
   4   8   8       44.42       43.80     15.21 o 
  -6   9   8       15.55       22.10     15.46 o 
  -5   9   8       16.98       24.40     10.83 o 
  -4   9   8        3.76       11.63      7.65 o 
  -3   9   8       55.66       67.58      9.19 o 
  -2   9   8      177.25      178.43     16.61 o 
  -1   9   8       28.87       17.94      5.18 o 
   0   9   8       81.87      116.98     11.05 o 
   1   9   8        6.76       11.04      7.52 o 
   2   9   8       25.52       23.21      9.27 o 
   3   9   8      227.37      223.96     17.74 o 
   4   9   8       13.96        5.70      9.28 o 
  -5  10   8        0.93        2.47      8.20 o 
  -4  10   8        2.84        0.00      6.60 o 
  -3  10   8        1.09       18.86      8.88 o 
  -2  10   8       17.17       50.61     15.00 o 
  -1  10   8      185.13      181.76     11.65 o 
   0  10   8        0.43       11.65      6.08 o 
   1  10   8      278.42      266.38     16.56 o 
   2  10   8       22.44        9.01      7.26 o 
   3  10   8       29.95       27.68      9.76 o 
   4  10   8        2.99        2.45      8.92 o 
  -5  11   8       99.53       76.66     31.57 o 
  -4  11   8      121.00       96.10     17.56 o 
  -3  11   8      341.17      294.19     24.03 o 
  -2  11   8      226.34      243.64     20.07 o 
  -1  11   8        1.76        2.76      5.40 o 
   0  11   8      137.61      161.97     12.94 o 
   1  11   8       19.96       24.28      7.48 o 
   2  11   8      453.75      499.35     35.68 o 
   3  11   8       11.73        9.75     10.47 o 
   4  11   8       30.72       29.59     14.82 o 
  -5  12   8       31.41       22.28     15.18 o 
  -4  12   8        1.54       10.37     11.36 o 
  -3  12   8      403.39      343.34     26.69 o 
  -2  12   8        1.74        3.52      7.91 o 
  -1  12   8       30.47       26.16      7.16 o 
   0  12   8        0.00        7.92      6.81 o 
   1  12   8       14.89        9.36      8.39 o 
   2  12   8       19.32       56.82     18.80 o 
   3  12   8        1.10        0.00     10.22 o 
   4  12   8        7.03        3.08     10.82 o 
  -5  13   8       12.27       22.83     15.04 o 
  -4  13   8        0.56       27.29     14.83 o 
  -3  13   8       24.22        6.62      9.50 o 
  -2  13   8        1.52        8.19      8.89 o 
  -1  13   8       47.12       70.32     11.98 o 
   0  13   8      291.91      270.04     21.44 o 
   1  13   8       84.17      109.38     14.07 o 
   2  13   8      138.39      150.04     20.11 o 
   3  13   8        5.99        8.66     11.37 o 
  -4  14   8       33.87       44.03     27.24 o 
  -3  14   8      100.00      128.54     19.39 o 
  -2  14   8       19.71       24.29     10.82 o 
  -1  14   8        0.45        4.90      9.56 o 
   0  14   8       17.33       10.77      8.28 o 
   1  14   8        1.25        4.16      7.44 o 
   2  14   8       12.27       25.09     14.41 o 
   3  14   8       31.60        8.25     11.55 o 
  -4  15   8       17.01        7.53     11.98 o 
  -3  15   8       16.53       20.38     25.72 o 
  -2  15   8        3.75        1.10     13.90 o 
  -1  15   8        3.13        3.67      8.82 o 
   0  15   8        9.08        2.37      7.42 o 
   1  15   8        0.27        0.00      8.12 o 
   2  15   8       59.33       84.94     27.77 o 
  -3  16   8       48.41       38.70     15.20 o 
  -2  16   8        0.01       17.81     13.74 o 
  -1  16   8      123.82      132.04     18.87 o 
   0  16   8       37.28       34.90     11.01 o 
   1  16   8       27.02       41.00     11.39 o 
   2  16   8        1.82        0.00     12.92 o 
  -3  17   8        0.53       15.53     14.38 o 
  -2  17   8        0.41        0.00      9.93 o 
  -1  17   8       15.05       39.26     16.13 o 
   0  17   8       69.42       92.73     31.76 o 
   1  17   8        3.21       20.93     13.23 o 
  -2  18   8        5.50        9.03     11.68 o 
  -1  18   8        0.04       28.99     13.59 o 
   0  18   8        3.37        3.13     15.07 o 
  -6   1   9        0.89        0.00      9.54 o 
  -5   1   9        0.03        0.00      6.04 o 
  -4   1   9        2.14        0.00      4.37 o 
  -3   1   9       21.15       13.71      5.48 o 
  -2   1   9      163.30      120.64      6.69 o 
  -1   1   9       18.03       19.78      5.33 o 
   0   1   9       10.55        0.00      3.41 o 
   1   1   9      391.30      381.66     13.89 o 
   2   1   9       34.64       50.44      6.29 o 
   3   1   9       85.68      115.95     14.53 o 
   4   1   9       13.25       26.47     17.90 o 
   5   1   9       71.57       80.01     19.26 o 
  -6   2   9      107.25      119.52     18.26 o 
  -5   2   9        9.07       18.89      8.67 o 
  -4   2   9      493.06      483.41     27.68 o 
  -3   2   9       14.30        5.08      3.39 o 
  -2   2   9      181.42      177.16     12.01 o 
  -1   2   9     2740.41     2972.71     62.91 o 
   0   2   9      238.94      265.26      9.61 o 
   1   2   9      788.02      835.15     23.56 o 
   2   2   9      444.30      414.48     14.61 o 
   3   2   9       16.72       32.72      7.62 o 
   4   2   9       10.73       11.93      9.86 o 
   5   2   9       28.15       14.25     13.81 o 
  -6   3   9        2.15        7.42     10.44 o 
  -5   3   9       31.82       33.71     10.28 o 
  -4   3   9        8.70       13.19      7.02 o 
  -3   3   9       11.77       28.32      7.51 o 
  -2   3   9      550.92      596.97     15.22 o 
  -1   3   9       73.85       60.14      6.19 o 
   0   3   9       27.64       44.96      8.19 o 
   1   3   9       88.19       95.51      7.79 o 
   2   3   9       90.92      133.23     10.96 o 
   3   3   9       47.53       65.46     10.24 o 
   4   3   9       83.88       99.05     18.28 o 
   5   3   9       41.05       16.50     13.58 o 
  -6   4   9       17.48       16.93     10.89 o 
  -5   4   9        7.71       14.69      8.68 o 
  -4   4   9       32.87       41.83      8.81 o 
  -3   4   9       87.96       99.14     11.60 o 
  -2   4   9      100.30       81.06     10.05 o 
  -1   4   9      410.14      399.29     11.09 o 
   0   4   9      910.61      888.65     27.68 o 
   1   4   9       10.27       12.51      4.08 o 
   2   4   9        0.49        0.00      8.11 o 
   3   4   9      756.40      679.14     31.69 o 
   4   4   9        5.43       17.82     11.12 o 
   5   4   9       17.84        9.53     14.14 o 
  -6   5   9        3.30        3.62     11.47 o 
  -5   5   9       51.13       45.21     11.53 o 
  -4   5   9      258.76      230.93     18.52 o 
  -3   5   9       94.45      116.45     10.19 o 
  -2   5   9       98.66       85.07     12.71 o 
  -1   5   9      588.52      528.27     12.43 o 
   0   5   9      399.55      392.06     12.82 o 
   1   5   9      321.59      338.47     12.67 o 
   2   5   9      198.44      177.14     13.35 o 
   3   5   9       85.91       93.91     12.04 o 
   4   5   9        9.51        6.16     12.98 o 
   5   5   9        6.61       11.57     13.96 o 
  -6   6   9        0.48        3.80     10.06 o 
  -5   6   9        5.72        2.06      9.88 o 
  -4   6   9      306.20      304.75     24.82 o 
  -3   6   9      198.44      215.15     13.36 o 
  -2   6   9      124.49      127.46     13.56 o 
  -1   6   9       10.01       13.39      6.69 o 
   0   6   9       14.37       42.79     15.49 o 
   1   6   9      333.60      334.86     16.02 o 
   2   6   9       15.11       25.57      8.56 o 
   3   6   9       51.47       60.56     10.94 o 
   4   6   9        0.04        8.91     10.75 o 
  -6   7   9       36.67       28.47     14.11 o 
  -5   7   9        3.41        7.65     10.23 o 
  -4   7   9      157.96      173.21     14.87 o 
  -3   7   9      116.91      124.95     14.14 o 
  -2   7   9       28.73       30.40      8.78 o 
  -1   7   9      759.26      744.65     28.13 o 
   0   7   9        0.02        0.00      4.90 o 
   1   7   9        0.60        0.00      3.57 o 
   2   7   9        5.02        5.57      6.00 o 
   3   7   9       96.25      105.78     14.50 o 
   4   7   9        0.01       10.88      8.77 o 
  -6   8   9       20.32        1.12     10.18 o 
  -5   8   9        1.94        6.78      8.59 o 
  -4   8   9        8.55       14.55      8.12 o 
  -3   8   9      610.13      570.72     23.41 o 
  -2   8   9      556.02      525.81     27.60 o 
  -1   8   9       21.98        6.08      8.17 o 
   0   8   9      445.75      450.24     19.29 o 
   1   8   9      112.10      101.37      6.56 o 
   2   8   9       31.26       36.17     12.21 o 
   3   8   9      177.35      184.17     17.10 o 
   4   8   9        0.00        4.88      8.09 o 
  -6   9   9       12.79       16.53     16.40 o 
  -5   9   9        0.44        0.00      8.92 o 
  -4   9   9       14.46       14.63      8.19 o 
  -3   9   9      221.93      212.40     20.90 o 
  -2   9   9       24.56       55.95     10.47 o 
  -1   9   9       67.71       80.23      8.20 o 
   0   9   9      352.04      374.42     18.53 o 
   1   9   9      130.17      123.99     10.43 o 
   2   9   9       99.97      100.26     13.49 o 
   3   9   9       19.24       10.81      7.61 o 
   4   9   9       17.66       13.51     10.26 o 
  -5  10   9        7.96        8.34     11.59 o 
  -4  10   9      129.96      135.22     18.75 o 
  -3  10   9      337.56      353.24     31.03 o 
  -2  10   9        0.37        0.00      7.54 o 
  -1  10   9        4.66        3.42      5.34 o 
   0  10   9       13.74       12.44      7.82 o 
   1  10   9       10.24       29.31     16.08 o 
   2  10   9        0.00        0.00      9.05 o 
   3  10   9       12.06        0.00      7.04 o 
   4  10   9       28.57       22.29     13.46 o 
  -5  11   9        6.65        2.63     10.82 o 
  -4  11   9       80.49       83.42     16.58 o 
  -3  11   9      417.89      377.08     28.40 o 
  -2  11   9        0.86       36.46     26.82 o 
  -1  11   9      122.73      131.64     12.66 o 
   0  11   9        2.31        2.40      8.12 o 
   1  11   9        0.15        0.00      8.66 o 
   2  11   9      451.94      402.78     29.57 o 
   3  11   9        5.87        6.18     13.48 o 
   4  11   9       13.36       21.91     15.27 o 
  -5  12   9       10.60        2.99     11.04 o 
  -4  12   9        5.03       14.54     12.25 o 
  -3  12   9       29.26       54.47     24.80 o 
  -2  12   9       16.38       33.62     11.16 o 
  -1  12   9      120.98      146.79     16.55 o 
   0  12   9       43.65       38.19      8.65 o 
   1  12   9        1.40        7.18      6.89 o 
   2  12   9        0.02        9.33      9.88 o 
   3  12   9        2.89        5.73     11.11 o 
  -4  13   9        7.73        8.03     12.91 o 
  -3  13   9       18.75       14.31     10.99 o 
  -2  13   9       12.23       16.33      9.85 o 
  -1  13   9       46.61       45.29     11.83 o 
   0  13   9       44.53       68.62     11.21 o 
   1  13   9       69.35       97.64     12.28 o 
   2  13   9      256.56      239.68     25.56 o 
   3  13   9       74.29       88.93     19.92 o 
  -4  14   9        0.61        0.00     11.19 o 
  -3  14   9       25.10       26.25     14.64 o 
  -2  14   9       46.89       45.63     13.66 o 
  -1  14   9       76.71       74.31     15.23 o 
   0  14   9      340.12      306.67     21.35 o 
   1  14   9        0.71        8.23      8.00 o 
   2  14   9       72.02       68.76     17.43 o 
   3  14   9       80.09       76.78     23.51 o 
  -4  15   9       41.18       62.52     20.54 o 
  -3  15   9       14.16       13.19     11.42 o 
  -2  15   9        4.75        8.15     11.27 o 
  -1  15   9      192.50      208.49     23.35 o 
   0  15   9       22.08       12.25      9.25 o 
   1  15   9       46.00       36.19     11.29 o 
   2  15   9        9.08       49.19     15.71 o 
  -3  16   9        0.29        0.00     11.13 o 
  -2  16   9        4.97        0.00     11.96 o 
  -1  16   9       24.60       40.10     14.03 o 
   0  16   9      217.02      190.81     25.46 o 
   1  16   9        4.72       33.73     22.38 o 
   2  16   9       34.32       40.11     17.34 o 
  -2  17   9        0.11        2.01     10.32 o 
  -1  17   9        0.12        8.87     16.98 o 
   0  17   9       42.80       55.86     16.92 o 
   1  17   9        0.00        0.00     21.90 o 
  -1  18   9        9.80       15.61     13.13 o 
  -6   0  10        1.62        0.00     17.86 o 
  -5   0  10        5.88        6.64      8.40 o 
  -4   0  10       16.46       20.47      9.28 o 
  -3   0  10       48.39       29.01      8.52 o 
  -2   0  10      344.29      369.59     19.02 o 
  -1   0  10        1.61        0.00     10.02 o 
   0   0  10       12.54       13.43      6.02 o 
   1   0  10        2.82        0.00      6.02 o 
   2   0  10     1491.49     1475.54     60.58 o 
   3   0  10       36.39       56.27     16.22 o 
   4   0  10      202.78      216.45     55.33 o 
   5   0  10       16.03       35.34     24.84 o 
  -6   1  10      197.25      226.04     30.61 o 
  -5   1  10        0.99       14.15      7.21 o 
  -4   1  10        1.80       11.87      5.51 o 
  -3   1  10      252.85      276.44     11.98 o 
  -2   1  10       90.13       87.67      8.87 o 
  -1   1  10      500.62      516.71     22.09 o 
   0   1  10       44.47       60.83      9.32 o 
   1   1  10     1448.71     1518.47     41.93 o 
   2   1  10       18.48       55.15      8.60 o 
   3   1  10       15.22       12.83      8.75 o 
   4   1  10       10.16        4.80     10.78 o 
  -6   2  10        3.54        0.00      8.45 o 
  -5   2  10        0.10        0.63      7.13 o 
  -4   2  10       15.66       11.22      7.07 o 
  -3   2  10       62.93       75.87      6.05 o 
  -2   2  10      695.55      636.27     22.12 o 
  -1   2  10       23.67       38.06      7.03 o 
   0   2  10      112.92      125.70      7.64 o 
   1   2  10      277.54      297.19     14.78 o 
   2   2  10       18.89       21.77      5.52 o 
   3   2  10      356.66      292.27     24.76 o 
   4   2  10        8.12        0.00      9.43 o 
  -6   3  10       29.42       39.93     19.78 o 
  -5   3  10       59.31       55.94     12.05 o 
  -4   3  10        9.75       21.94      7.98 o 
  -3   3  10      134.96      129.38      7.23 o 
  -2   3  10      376.99      383.95     15.53 o 
  -1   3  10        2.92        3.27      3.34 o 
   0   3  10       96.97      112.14      7.14 o 
   1   3  10       12.77       36.99      9.17 o 
   2   3  10      192.43      191.05     16.22 o 
   3   3  10      202.14      175.46     16.10 o 
   4   3  10       99.71      127.60     20.08 o 
  -6   4  10       11.77        0.00     11.71 o 
  -5   4  10        1.72        4.84      7.92 o 
  -4   4  10       39.62       36.85      8.74 o 
  -3   4  10       33.90       66.83     11.11 o 
  -2   4  10       20.43       36.03      9.08 o 
  -1   4  10      260.98      234.10     13.99 o 
   0   4  10       33.59       63.36      7.75 o 
   1   4  10      195.21      203.55     10.81 o 
   2   4  10      170.20      165.62     15.80 o 
   3   4  10      404.16      347.26     22.58 o 
   4   4  10        0.10       20.85     12.64 o 
  -6   5  10       26.44       16.63     14.51 o 
  -5   5  10        2.90        4.53      7.81 o 
  -4   5  10       13.30       14.62      7.59 o 
  -3   5  10       75.05      109.04     10.31 o 
  -2   5  10        6.47       16.10      4.65 o 
  -1   5  10       59.23       61.35      9.54 o 
   0   5  10       29.04       28.49      4.61 o 
   1   5  10      122.17      141.16      9.35 o 
   2   5  10      103.45      141.60     22.67 o 
   3   5  10      208.99      225.33     17.99 o 
   4   5  10        8.49       20.95     13.68 o 
  -6   6  10       10.53       13.68     10.89 o 
  -5   6  10       18.21        9.70     11.13 o 
  -4   6  10      497.06      464.50     38.06 o 
  -3   6  10        4.72       14.15      7.29 o 
  -2   6  10       12.61       11.13      4.04 o 
  -1   6  10       25.11       54.41      7.96 o 
   0   6  10        9.86        4.38      2.96 o 
   1   6  10        0.35        5.76      4.01 o 
   2   6  10      153.52      167.01     13.79 o 
   3   6  10       16.95        3.66      7.01 o 
   4   6  10        0.00       10.90     15.41 o 
  -6   7  10        6.98       18.56     14.31 o 
  -5   7  10       44.10       31.62      9.95 o 
  -4   7  10        7.95       28.26     15.13 o 
  -3   7  10        5.95        2.03      5.69 o 
  -2   7  10        3.46       11.77      7.67 o 
  -1   7  10        0.71       14.62      5.93 o 
   0   7  10      283.34      266.07     17.85 o 
   1   7  10        6.52       10.50      6.35 o 
   2   7  10        9.61       15.34      7.09 o 
   3   7  10        0.15        8.55      8.28 o 
   4   7  10       24.20       28.39     13.76 o 
  -6   8  10        3.33       24.35     13.64 o 
  -5   8  10       49.74       44.78     16.82 o 
  -4   8  10      310.14      276.48     19.58 o 
  -3   8  10      224.71      224.87     14.15 o 
  -2   8  10      409.07      387.69     26.24 o 
  -1   8  10        2.69        5.95      4.54 o 
   0   8  10      130.38      136.00     11.37 o 
   1   8  10      305.14      285.20     17.66 o 
   2   8  10       19.33       19.99      7.24 o 
   3   8  10        1.75       12.36      8.67 o 
   4   8  10       18.25        1.79     10.73 o 
  -5   9  10        0.00        3.95      8.13 o 
  -4   9  10      146.16      165.77     20.92 o 
  -3   9  10      234.67      209.51     19.88 o 
  -2   9  10        6.43       13.18      8.63 o 
  -1   9  10      100.18      105.44      9.47 o 
   0   9  10        2.10        0.00      6.76 o 
   1   9  10      246.14      235.41     16.61 o 
   2   9  10        5.75       10.14      8.72 o 
   3   9  10      171.99      147.53     28.41 o 
   4   9  10       42.10       41.93     22.36 o 
  -5  10  10        1.16        9.09     11.63 o 
  -4  10  10        2.19        0.00     13.63 o 
  -3  10  10        0.29       19.40     10.23 o 
  -2  10  10       76.87       97.20     15.69 o 
  -1  10  10       61.28       62.14      8.80 o 
   0  10  10        0.25        4.00      6.17 o 
   1  10  10      228.50      221.93     16.33 o 
   2  10  10        0.01       12.39      9.32 o 
   3  10  10        6.89        0.00      9.69 o 
  -5  11  10        7.44        0.00     11.34 o 
  -4  11  10      149.35      122.00     19.83 o 
  -3  11  10       71.92       91.42     15.25 o 
  -2  11  10       90.31      118.82     19.25 o 
  -1  11  10        6.57       27.29      9.93 o 
   0  11  10      312.96      269.12     18.79 o 
   1  11  10       27.37       18.84      7.82 o 
   2  11  10        6.83        6.12      9.82 o 
   3  11  10       17.23       16.66     12.75 o 
  -5  12  10       25.43       20.94     14.59 o 
  -4  12  10        3.52       29.91     19.06 o 
  -3  12  10      169.52      161.22     20.84 o 
  -2  12  10       22.01       17.36     14.76 o 
  -1  12  10      538.10      544.39     34.09 o 
   0  12  10       79.44       63.87     15.03 o 
   1  12  10        0.02        5.43      7.09 o 
   2  12  10        0.10        0.00     10.51 o 
   3  12  10       28.96       19.01     13.74 o 
  -4  13  10        8.14        0.59     10.04 o 
  -3  13  10        4.58        6.63      9.92 o 
  -2  13  10       16.45       22.33     10.89 o 
  -1  13  10        0.57        9.51      8.71 o 
   0  13  10        9.02        0.65     13.22 o 
   1  13  10        4.23       13.45     12.15 o 
   2  13  10        0.80        0.00      9.80 o 
   3  13  10        1.24        8.46     12.37 o 
  -4  14  10        7.27       10.22     13.46 o 
  -3  14  10       10.47        7.15     11.31 o 
  -2  14  10        1.24        6.96     10.54 o 
  -1  14  10       24.49       68.09     26.05 o 
   0  14  10        2.41        4.98     12.55 o 
   1  14  10       12.16       15.16      9.25 o 
   2  14  10        0.12        3.19     11.21 o 
  -3  15  10        5.26        9.94     11.43 o 
  -2  15  10        0.44        0.60      9.39 o 
  -1  15  10       49.76       50.86     13.80 o 
   0  15  10       18.31        1.47      9.20 o 
   1  15  10       43.25       26.77     12.70 o 
   2  15  10        5.25        0.52     10.53 o 
  -3  16  10       15.71       10.85     12.84 o 
  -2  16  10        0.19       12.45     11.90 o 
  -1  16  10       37.94       46.27     14.75 o 
   0  16  10        4.86        0.43      9.23 o 
   1  16  10        4.22       19.74     13.28 o 
  -2  17  10        9.58       16.49     14.60 o 
  -1  17  10       10.69        7.18     11.28 o 
   0  17  10       13.07       20.48     14.54 o 
  -6   1  11        0.97        3.01     12.45 o 
  -5   1  11        0.24        0.00      8.23 o 
  -4   1  11        0.90       13.77      5.07 o 
  -3   1  11        3.90       13.86      7.65 o 
  -2   1  11      124.21      129.04      8.39 o 
  -1   1  11      437.25      487.61     17.02 o 
   0   1  11      142.80      158.33     11.71 o 
   1   1  11      211.86      186.53     11.72 o 
   2   1  11      457.72      418.92     19.07 o 
   3   1  11        0.02        0.00      8.07 o 
   4   1  11       22.88       32.88     14.38 o 
  -6   2  11        7.30        0.00     13.53 o 
  -5   2  11        1.32       10.91      9.49 o 
  -4   2  11      146.35      141.45     13.89 o 
  -3   2  11        1.68       21.59      7.98 o 
  -2   2  11      452.43      442.33     16.46 o 
  -1   2  11        0.00       27.27      9.34 o 
   0   2  11       31.12       46.04      7.23 o 
   1   2  11       12.20       10.95      5.63 o 
   2   2  11        8.76        8.65      8.06 o 
   3   2  11       49.51       99.99     15.85 o 
   4   2  11      239.70      250.95     28.02 o 
  -6   3  11        0.05       20.92     13.87 o 
  -5   3  11        4.46        6.55      8.45 o 
  -4   3  11       31.85       43.74     11.58 o 
  -3   3  11       34.45       26.71      4.34 o 
  -2   3  11       97.00      100.32      7.03 o 
  -1   3  11      209.76      195.57     12.64 o 
   0   3  11      113.20      154.98      9.46 o 
   1   3  11       16.84       19.68      6.40 o 
   2   3  11      225.86      196.22     14.32 o 
   3   3  11       78.72       97.49     17.47 o 
   4   3  11       34.22       37.51     13.92 o 
  -6   4  11       19.88       17.20      9.97 o 
  -5   4  11        8.10       18.84      9.70 o 
  -4   4  11       39.83       38.31     12.66 o 
  -3   4  11        0.35       32.12     17.67 o 
  -2   4  11       17.44       13.18      5.37 o 
  -1   4  11       47.14       76.29     10.11 o 
   0   4  11        0.29        3.67      3.98 o 
   1   4  11       31.07       44.84      9.89 o 
   2   4  11        1.56       11.56      9.03 o 
   3   4  11        1.86        5.39      6.79 o 
   4   4  11       26.97       48.87     19.43 o 
  -6   5  11        0.42       27.72     14.45 o 
  -5   5  11       43.36       22.72     10.79 o 
  -4   5  11       48.43       67.90     12.71 o 
  -3   5  11       28.96       24.31      7.40 o 
  -2   5  11      826.93      689.25     48.56 o 
  -1   5  11      107.49      105.44      8.30 o 
   0   5  11        2.04        4.52      5.41 o 
   1   5  11       41.47       60.99     12.91 o 
   2   5  11      368.87      366.29     20.63 o 
   3   5  11      166.54      146.30     15.18 o 
   4   5  11       13.22       18.20     13.47 o 
  -6   6  11        6.33        6.44     14.88 o 
  -5   6  11        0.97        6.05      9.78 o 
  -4   6  11       49.29       71.45     12.38 o 
  -3   6  11        5.98       19.22      9.60 o 
  -2   6  11       36.97       55.36     11.19 o 
  -1   6  11      102.09      110.89      9.32 o 
   0   6  11        3.24        0.00      5.32 o 
   1   6  11       78.36       82.14      7.85 o 
   2   6  11       38.75       78.67     18.06 o 
   3   6  11      125.56      150.55     16.37 o 
   4   6  11       38.11       35.40     16.66 o 
  -6   7  11        2.45       18.58     14.65 o 
  -5   7  11      100.37       84.12     25.15 o 
  -4   7  11       43.92       46.86     12.22 o 
  -3   7  11      520.62      521.14     32.72 o 
  -2   7  11       15.00       18.70      9.03 o 
  -1   7  11        7.55        1.72      5.03 o 
   0   7  11      177.75      187.88     13.96 o 
   1   7  11       10.46        1.85      4.06 o 
   2   7  11       64.03       69.17     10.93 o 
   3   7  11        3.17       12.38      9.17 o 
   4   7  11        6.17       23.62     15.70 o 
  -5   8  11       25.42       26.43     10.95 o 
  -4   8  11      337.03      324.44     22.01 o 
  -3   8  11      358.45      347.14     44.00 o 
  -2   8  11     1009.15      906.98     44.97 o 
  -1   8  11       71.41       95.40     13.94 o 
   0   8  11       83.32      103.23     18.94 o 
   1   8  11      262.31      247.78     16.39 o 
   2   8  11       51.24       54.54      9.47 o 
   3   8  11        1.96       10.05      9.07 o 
   4   8  11        2.21        8.08     16.99 o 
  -5   9  11       18.47       24.54     14.70 o 
  -4   9  11       14.12       50.62     27.47 o 
  -3   9  11      253.42      227.74     22.43 o 
  -2   9  11        0.54        4.53      9.12 o 
  -1   9  11      131.81      164.03     12.08 o 
   0   9  11      309.92      306.93     19.35 o 
   1   9  11      318.11      289.75     30.32 o 
   2   9  11       30.99       47.72     12.33 o 
   3   9  11       33.62       32.77     12.65 o 
  -5  10  11       17.03       15.59     13.66 o 
  -4  10  11      223.41      236.57     25.53 o 
  -3  10  11       32.22       30.39     11.55 o 
  -2  10  11       12.20        8.07      8.93 o 
  -1  10  11      155.36      121.28     12.09 o 
   0  10  11       10.85        2.81      6.05 o 
   1  10  11       39.45       35.68      9.23 o 
   2  10  11       16.19       54.19     20.72 o 
   3  10  11       71.01       51.96     16.97 o 
  -5  11  11       51.42       30.13     15.87 o 
  -4  11  11       34.52       38.86     17.26 o 
  -3  11  11        8.43        0.00     12.95 o 
  -2  11  11      218.79      206.45     21.05 o 
  -1  11  11       81.79      100.14     14.85 o 
   0  11  11       25.85       46.14     16.07 o 
   1  11  11      116.90       92.54     19.65 o 
   2  11  11       80.09       84.61     17.58 o 
   3  11  11        0.02       22.46     13.23 o 
  -4  12  11        4.89       15.11     13.88 o 
  -3  12  11      283.38      279.76     28.68 o 
  -2  12  11      217.17      262.36     25.16 o 
  -1  12  11       87.00      117.97     18.93 o 
   0  12  11        2.15       15.37     14.33 o 
   1  12  11        5.10       14.26      7.70 o 
   2  12  11        0.40        0.00     10.35 o 
   3  12  11       27.57       59.82     26.44 o 
  -4  13  11        0.76       10.87     11.90 o 
  -3  13  11        0.35        0.00      9.64 o 
  -2  13  11       19.04       15.95     11.96 o 
  -1  13  11       61.00       80.74     18.01 o 
   0  13  11        0.03        2.63      7.35 o 
   1  13  11        0.78       24.12     13.98 o 
   2  13  11        2.87        3.10     10.42 o 
  -4  14  11       20.28       27.80     16.59 o 
  -3  14  11       37.43       27.70     14.29 o 
  -2  14  11       17.39       20.85     13.63 o 
  -1  14  11      110.96      114.50     17.21 o 
   0  14  11       32.12       27.87     12.74 o 
   1  14  11       36.85       41.47     14.62 o 
   2  14  11        5.39       20.85     13.96 o 
  -3  15  11        1.62        0.00     11.96 o 
  -2  15  11        8.89       19.84     13.19 o 
  -1  15  11      124.87      114.72     23.24 o 
   0  15  11       25.30        9.47      9.92 o 
   1  15  11        0.78       10.83     13.37 o 
  -2  16  11        0.48        4.83     13.19 o 
  -1  16  11        3.05        4.63     11.29 o 
   0  16  11       44.17       19.29     12.04 o 
   1  16  11        2.58       38.99     19.39 o 
  -1  17  11       41.86       22.04     14.02 o 
  -6   0  12       61.13       69.59     33.48 o 
  -5   0  12        4.81        2.42     19.74 o 
  -4   0  12        7.97       16.77      9.70 o 
  -3   0  12       78.07       85.29     11.92 o 
  -2   0  12      112.28      138.18     17.22 o 
  -1   0  12      252.31      282.41     18.03 o 
   0   0  12        6.86       38.23     19.13 o 
   1   0  12      158.72      158.28     15.95 o 
   2   0  12      180.21      173.88     17.65 o 
   3   0  12      173.18      225.02     53.63 o 
   4   0  12      127.05      130.36     29.00 o 
  -6   1  12        0.06       40.90     19.36 o 
  -5   1  12       20.37        9.09      8.60 o 
  -4   1  12       53.14       87.84      9.24 o 
  -3   1  12        6.50        5.75     10.58 o 
  -2   1  12      244.11      251.65     13.02 o 
  -1   1  12        0.40        3.19      4.80 o 
   0   1  12      475.45      518.97     20.21 o 
   1   1  12      191.48      178.01     11.74 o 
   2   1  12      259.23      271.76     16.07 o 
   3   1  12       15.59       18.66     10.97 o 
   4   1  12      105.04      138.79     22.39 o 
  -6   2  12       23.13       36.12     15.98 o 
  -5   2  12       11.38       16.19      9.94 o 
  -4   2  12        0.38        0.00      7.38 o 
  -3   2  12      131.49      124.88      8.78 o 
  -2   2  12      240.09      267.20     13.27 o 
  -1   2  12      170.39      205.73     11.86 o 
   0   2  12      102.00      102.36      9.11 o 
   1   2  12       62.40       70.80      8.13 o 
   2   2  12      249.52      222.89     13.51 o 
   3   2  12       34.36       22.79     11.87 o 
   4   2  12        3.84       17.79     13.04 o 
  -6   3  12       17.67       24.87     15.74 o 
  -5   3  12        1.26        0.00      8.03 o 
  -4   3  12      172.19      146.93     15.36 o 
  -3   3  12        8.02       15.02      7.53 o 
  -2   3  12      107.98      117.94     10.44 o 
  -1   3  12        6.71       14.91      7.34 o 
   0   3  12        3.92        0.00      4.34 o 
   1   3  12        5.89        4.45      5.99 o 
   2   3  12       16.06       19.02      8.40 o 
   3   3  12        4.89        5.90      8.98 o 
   4   3  12        0.37        8.68     11.90 o 
  -6   4  12        0.02       17.09     16.47 o 
  -5   4  12        2.79       12.38      9.12 o 
  -4   4  12       83.66      124.43     19.18 o 
  -3   4  12      266.37      255.64     17.45 o 
  -2   4  12      791.12      756.84     23.23 o 
  -1   4  12      159.71      157.60     12.65 o 
   0   4  12       17.37       20.57      5.26 o 
   1   4  12       31.62       49.19      9.24 o 
   2   4  12     1070.63      980.86     40.04 o 
   3   4  12       88.66       77.17     18.35 o 
   4   4  12        3.78        0.00     12.71 o 
  -6   5  12       21.10       58.73     21.77 o 
  -5   5  12       24.89       25.61     11.26 o 
  -4   5  12       40.90       88.85     18.51 o 
  -3   5  12      331.97      287.61     17.95 o 
  -2   5  12      119.35      116.31     15.61 o 
  -1   5  12       88.43       75.50      8.17 o 
   0   5  12      107.56      113.13     21.33 o 
   1   5  12      512.44      437.04     19.27 o 
   2   5  12      779.30      703.06     31.60 o 
   3   5  12        0.92       14.22      8.75 o 
   4   5  12       11.29        0.00     14.02 o 
  -6   6  12        0.79       12.35     11.14 o 
  -5   6  12       10.89        0.00     12.61 o 
  -4   6  12      192.77      183.08     16.86 o 
  -3   6  12       11.57        9.83      6.32 o 
  -2   6  12       11.34        2.69     10.38 o 
  -1   6  12      552.77      510.94     22.98 o 
   0   6  12      421.33      427.33     22.71 o 
   1   6  12       97.78      109.63     13.16 o 
   2   6  12       69.30       74.83     13.68 o 
   3   6  12       13.99        3.75      7.37 o 
   4   6  12        1.96        7.96     13.12 o 
  -5   7  12      120.53      131.17     18.17 o 
  -4   7  12        6.96        4.95      8.92 o 
  -3   7  12      186.26      180.60     24.05 o 
  -2   7  12       43.80       68.40     12.68 o 
  -1   7  12        0.82        0.00      5.69 o 
   0   7  12       20.07       27.99     12.23 o 
   1   7  12       49.50       25.09      8.78 o 
   2   7  12      106.21      104.37     12.76 o 
   3   7  12       12.18        6.54      8.12 o 
  -5   8  12        7.08       13.86     12.12 o 
  -4   8  12        6.64        5.38      9.77 o 
  -3   8  12       57.91       67.53     13.35 o 
  -2   8  12      625.44      594.47     36.53 o 
  -1   8  12      114.38      137.26     17.36 o 
   0   8  12      397.38      436.86     24.72 o 
   1   8  12      327.56      283.06     20.56 o 
   2   8  12        6.79       19.55     12.41 o 
   3   8  12        0.09        0.61      8.74 o 
  -5   9  12       13.65       12.90     12.20 o 
  -4   9  12       35.51       72.97     30.00 o 
  -3   9  12      209.62      243.33     23.34 o 
  -2   9  12       58.75       45.62     11.71 o 
  -1   9  12        2.61        0.00      6.91 o 
   0   9  12       48.19       55.77     10.31 o 
   1   9  12      154.20      139.01     14.13 o 
   2   9  12       80.26       83.38     16.09 o 
   3   9  12        1.25        6.33     10.43 o 
  -5  10  12       17.88        3.95     11.43 o 
  -4  10  12       16.37       14.10     11.79 o 
  -3  10  12       19.73       18.85     11.04 o 
  -2  10  12       51.41       69.21     15.31 o 
  -1  10  12        0.83        6.93      8.23 o 
   0  10  12       28.17       34.87      9.63 o 
   1  10  12       44.28       62.45     11.03 o 
   2  10  12        5.59        0.35     13.19 o 
   3  10  12        5.56        7.04     12.93 o 
  -5  11  12        8.62       23.88     14.91 o 
  -4  11  12       48.50       46.60     15.16 o 
  -3  11  12       60.25       77.79     16.74 o 
  -2  11  12       25.46       37.88     13.47 o 
  -1  11  12       20.66        9.40      9.15 o 
   0  11  12       59.94       29.87      9.41 o 
   1  11  12       67.60       77.32     17.66 o 
   2  11  12        8.98       18.75     13.94 o 
   3  11  12       75.90      108.70     35.89 o 
  -4  12  12        4.53        0.00     10.65 o 
  -3  12  12        0.15        9.98     11.54 o 
  -2  12  12        0.98        3.20      9.41 o 
  -1  12  12        0.45       11.75      9.56 o 
   0  12  12       45.23       55.51     12.10 o 
   1  12  12        1.59        0.00     13.51 o 
   2  12  12        9.16        0.00     14.55 o 
  -4  13  12        4.36        5.70     11.69 o 
  -3  13  12        0.94        1.58      9.97 o 
  -2  13  12       25.67       27.20     13.80 o 
  -1  13  12      180.69      187.03     24.69 o 
   0  13  12        2.48       11.51     10.14 o 
   1  13  12        0.09        5.03     10.37 o 
   2  13  12        5.89       31.71     15.56 o 
  -3  14  12        3.69        0.00     11.75 o 
  -2  14  12       28.99       22.18     12.95 o 
  -1  14  12       88.91       65.74     16.45 o 
   0  14  12      126.62      137.85     18.87 o 
   1  14  12       17.51       26.66     19.53 o 
  -3  15  12        7.54        5.33     11.72 o 
  -2  15  12        3.75        8.10     11.60 o 
  -1  15  12       32.94       11.55     16.21 o 
   0  15  12        0.14        0.00     10.80 o 
   1  15  12        4.04        8.48     13.95 o 
  -2  16  12        7.19        6.50     11.80 o 
  -1  16  12        0.61        0.00     11.82 o 
   0  16  12        6.37       11.04     12.42 o 
  -6   1  13        0.04       11.62     15.46 o 
  -5   1  13        0.75        0.74      8.07 o 
  -4   1  13      170.82      178.22     16.43 o 
  -3   1  13      256.14      233.29     13.79 o 
  -2   1  13       13.78       36.86     10.58 o 
  -1   1  13      140.56      123.33     10.12 o 
   0   1  13        3.12        0.56      4.53 o 
   1   1  13      365.21      396.30     19.24 o 
   2   1  13       10.60       15.53      7.19 o 
   3   1  13        0.46        6.43      9.00 o 
   4   1  13        1.14        0.00     13.48 o 
  -6   2  13        3.18        0.00     16.88 o 
  -5   2  13       67.95       97.58     17.31 o 
  -4   2  13      186.70      197.03     16.10 o 
  -3   2  13      120.36      121.65      9.49 o 
  -2   2  13      428.69      419.15     20.28 o 
  -1   2  13      124.42      132.36      9.83 o 
   0   2  13      116.38      120.68     10.09 o 
   1   2  13        0.21       12.56      6.87 o 
   2   2  13        0.20        9.83      7.37 o 
   3   2  13        1.14        0.99      8.21 o 
   4   2  13        0.18        0.00     12.70 o 
  -6   3  13        6.41       24.45     22.12 o 
  -5   3  13       23.73       16.80     10.91 o 
  -4   3  13       68.89       99.96     12.90 o 
  -3   3  13      235.71      221.13     16.85 o 
  -2   3  13        1.99        2.79      4.40 o 
  -1   3  13       89.78      113.50     13.24 o 
   0   3  13       20.55       23.46      6.54 o 
   1   3  13      284.36      269.36     18.66 o 
   2   3  13        0.99        0.00      6.32 o 
   3   3  13       10.33       49.39     23.69 o 
   4   3  13        0.92       13.52     13.43 o 
  -6   4  13        1.76        0.00     11.67 o 
  -5   4  13       72.01       68.46     25.25 o 
  -4   4  13       14.00       10.07      8.57 o 
  -3   4  13      188.75      174.74     16.00 o 
  -2   4  13      980.33      902.94     30.22 o 
  -1   4  13      136.78      171.37     14.89 o 
   0   4  13       26.84       47.37      9.72 o 
   1   4  13       23.64       64.21      9.54 o 
   2   4  13       26.58       37.20      8.88 o 
   3   4  13      114.69      116.51     18.23 o 
  -6   5  13        0.33       29.76     29.44 o 
  -5   5  13        4.48        0.00      8.84 o 
  -4   5  13       41.39       28.95     10.22 o 
  -3   5  13      160.32      167.20     19.01 o 
  -2   5  13        3.06        1.38      5.28 o 
  -1   5  13      117.33      131.09     19.03 o 
   0   5  13       26.08       33.32     12.29 o 
   1   5  13       17.40       18.53      7.83 o 
   2   5  13       11.51        0.00      6.73 o 
   3   5  13       26.94       38.72     18.28 o 
  -5   6  13       26.15       25.42     11.53 o 
  -4   6  13       14.99       17.05      8.93 o 
  -3   6  13       48.97       55.95     13.04 o 
  -2   6  13       53.78       63.87     12.86 o 
  -1   6  13        4.87       18.77      7.60 o 
   0   6  13      371.26      342.79     20.99 o 
   1   6  13       61.75       68.14     11.29 o 
   2   6  13       32.39       39.21     15.87 o 
   3   6  13        4.38        0.00     11.49 o 
  -5   7  13        3.25       16.75     19.70 o 
  -4   7  13       26.16       18.33     11.46 o 
  -3   7  13      148.71      185.63     21.56 o 
  -2   7  13       89.35       99.90     14.93 o 
  -1   7  13      165.94      184.42     14.74 o 
   0   7  13        9.06       13.98      7.79 o 
   1   7  13        2.44       12.93      8.06 o 
   2   7  13       46.78       99.16     17.19 o 
   3   7  13       23.54        6.73     10.75 o 
  -5   8  13        0.28       23.46     14.64 o 
  -4   8  13       46.65       72.63     21.57 o 
  -3   8  13        0.32        5.49      9.41 o 
  -2   8  13      133.23      121.88     16.38 o 
  -1   8  13       56.37       89.07     10.76 o 
   0   8  13      697.50      671.78     34.46 o 
   1   8  13      211.80      230.48     19.64 o 
   2   8  13       14.97       18.64     11.76 o 
   3   8  13       76.69       36.07     14.84 o 
  -5   9  13       27.19       15.63     13.99 o 
  -4   9  13      110.15      109.84     31.58 o 
  -3   9  13        3.95        8.75     11.56 o 
  -2   9  13      248.43      258.85     25.31 o 
  -1   9  13        0.54        8.42      8.53 o 
   0   9  13       15.24       32.30     15.86 o 
   1   9  13      226.92      247.39     19.70 o 
   2   9  13        2.33       13.24     12.10 o 
   3   9  13        2.29        0.00     11.61 o 
  -5  10  13        7.34       12.64     14.49 o 
  -4  10  13      155.99      137.00     22.01 o 
  -3  10  13       36.86       43.61     15.04 o 
  -2  10  13      112.37      128.27     18.93 o 
  -1  10  13      127.56      154.15     20.60 o 
   0  10  13       12.85       34.14      9.67 o 
   1  10  13       16.40       20.23     14.78 o 
   2  10  13        0.13        0.30     10.50 o 
  -4  11  13       71.19       61.77     16.99 o 
  -3  11  13        5.39        0.00     11.31 o 
  -2  11  13       29.85       37.25     14.08 o 
  -1  11  13       22.37       15.00     10.15 o 
   0  11  13       90.33       93.25     16.62 o 
   1  11  13      212.86      200.52     31.55 o 
   2  11  13       24.31       32.82     14.87 o 
  -4  12  13        8.58        9.77     13.03 o 
  -3  12  13       29.37       42.83     15.74 o 
  -2  12  13       76.71       65.24     16.93 o 
  -1  12  13        5.02       40.42     26.44 o 
   0  12  13       44.85       52.68     16.18 o 
   1  12  13       10.54       22.38     12.20 o 
   2  12  13        4.42        0.00     12.52 o 
  -4  13  13        9.61       18.92     14.38 o 
  -3  13  13       73.03       62.55     16.92 o 
  -2  13  13       91.50       98.47     24.62 o 
  -1  13  13       43.36       38.96     14.40 o 
   0  13  13       44.39       33.03     12.56 o 
   1  13  13       29.13        9.03     11.99 o 
  -3  14  13       39.21       66.88     20.76 o 
  -2  14  13        0.38       17.74     12.48 o 
  -1  14  13        0.08        0.15      9.11 o 
   0  14  13        1.25        0.00     10.26 o 
   1  14  13       67.27      110.48     34.14 o 
  -2  15  13      116.33      107.66     20.49 o 
  -1  15  13       43.87       46.94     16.58 o 
   0  15  13        4.66       14.69     13.52 o 
  -6   0  14        1.22       32.03     28.14 o 
  -5   0  14       27.56       14.70     17.48 o 
  -4   0  14      100.88       95.08     13.91 o 
  -3   0  14     1303.67     1268.81     84.51 o 
  -2   0  14       25.05       19.96      8.18 o 
  -1   0  14      174.26      151.58     15.64 o 
   0   0  14        2.54       13.30      9.48 o 
   1   0  14      728.65      703.36     43.99 o 
   2   0  14       14.62       20.23     11.03 o 
   3   0  14        0.24        8.38     37.10 o 
  -6   1  14        0.30       41.57     26.18 o 
  -5   1  14       69.23       76.94     17.72 o 
  -4   1  14       12.11       10.64      8.15 o 
  -3   1  14      146.34      135.18     11.35 o 
  -2   1  14       54.68       71.58      8.94 o 
  -1   1  14      242.53      274.56     16.88 o 
   0   1  14      979.82      933.10     35.05 o 
   1   1  14      132.63      138.26     13.17 o 
   2   1  14        5.68       21.60      8.92 o 
   3   1  14       47.16       52.86     17.06 o 
  -6   2  14        5.80        0.00     13.75 o 
  -5   2  14       20.51       21.92     11.49 o 
  -4   2  14        5.61        8.01      8.69 o 
  -3   2  14      256.54      201.05     16.16 o 
  -2   2  14       13.18        5.13      5.53 o 
  -1   2  14      113.71      113.80     10.58 o 
   0   2  14       46.76       62.92     12.26 o 
   1   2  14        0.20        0.00      5.84 o 
   2   2  14       82.91       92.70     16.03 o 
   3   2  14        4.03        9.39     11.15 o 
  -6   3  14       28.27       36.92     26.75 o 
  -5   3  14        9.81       12.45      9.38 o 
  -4   3  14       22.80       34.40     10.10 o 
  -3   3  14      172.44      189.82     15.59 o 
  -2   3  14       56.91       67.41     10.41 o 
  -1   3  14        1.25        0.00      5.27 o 
   0   3  14        8.95       14.67      6.36 o 
   1   3  14       84.97       92.46     12.23 o 
   2   3  14       89.91      116.21     18.89 o 
   3   3  14        7.46        8.70     11.87 o 
  -5   4  14       73.13       80.12     15.65 o 
  -4   4  14       72.32       98.98     24.89 o 
  -3   4  14       12.42        0.00      6.23 o 
  -2   4  14       37.15       37.07      8.09 o 
  -1   4  14      292.68      238.30     13.59 o 
   0   4  14       27.05       35.30      7.87 o 
   1   4  14      220.26      247.65     16.13 o 
   2   4  14      106.23      121.11     22.04 o 
   3   4  14       45.73       38.03     14.29 o 
  -5   5  14       10.11       10.21     10.69 o 
  -4   5  14       61.71       60.75     20.59 o 
  -3   5  14       24.18       31.69     10.94 o 
  -2   5  14       46.95       90.74     25.15 o 
  -1   5  14      138.65      178.45     21.86 o 
   0   5  14       22.03       25.92      9.09 o 
   1   5  14      167.81      166.61     13.63 o 
   2   5  14        1.41        8.03     13.54 o 
   3   5  14        6.17        7.85     13.72 o 
  -5   6  14        0.44        7.00     11.74 o 
  -4   6  14        1.06        8.18     13.83 o 
  -3   6  14        1.50        0.00      8.75 o 
  -2   6  14       56.85       76.44     13.88 o 
  -1   6  14       72.03       90.97     17.11 o 
   0   6  14       72.44       85.56     19.77 o 
   1   6  14        5.53       14.27      8.62 o 
   2   6  14       61.31       64.45     15.60 o 
   3   6  14        0.02       18.51     18.05 o 
  -5   7  14       67.29       52.48     17.51 o 
  -4   7  14        4.34        1.89      9.39 o 
  -3   7  14       67.99       66.27     15.50 o 
  -2   7  14       98.47      117.86     16.48 o 
  -1   7  14       26.75       25.60      8.58 o 
   0   7  14       35.60       84.84     17.04 o 
   1   7  14       53.35       39.07     10.61 o 
   2   7  14       12.62        0.79     10.01 o 
   3   7  14        9.85        9.23     16.34 o 
  -5   8  14       12.63       34.81     17.66 o 
  -4   8  14        0.00       13.59     11.13 o 
  -3   8  14       23.51       19.73     11.37 o 
  -2   8  14       19.67        7.20      9.19 o 
  -1   8  14       15.33       11.37      7.40 o 
   0   8  14      171.62      176.70     17.75 o 
   1   8  14        1.41       15.04     11.62 o 
   2   8  14        1.15       20.22     12.77 o 
  -5   9  14       59.06       53.69     18.41 o 
  -4   9  14       51.14       40.15     15.28 o 
  -3   9  14       78.36       94.06     19.30 o 
  -2   9  14      112.33       84.51     18.55 o 
  -1   9  14       39.67       57.63     21.32 o 
   0   9  14      116.28      142.50     16.19 o 
   1   9  14       47.02       74.64     17.11 o 
   2   9  14        4.84        6.87     11.07 o 
  -4  10  14        0.10        8.86     13.01 o 
  -3  10  14        0.70       21.87     20.81 o 
  -2  10  14       27.60       21.20     11.97 o 
  -1  10  14      123.90      130.78     18.89 o 
   0  10  14      105.56      119.66     19.86 o 
   1  10  14        0.11        9.46     11.75 o 
   2  10  14        0.76       23.59     14.22 o 
  -4  11  14        7.24        5.76     11.62 o 
  -3  11  14       17.46        9.68     11.84 o 
  -2  11  14       41.89       39.72     13.29 o 
  -1  11  14        2.61        9.18     12.00 o 
   0  11  14       49.68       56.93     21.14 o 
   1  11  14        3.99       17.47     12.21 o 
   2  11  14       32.66       45.40     16.79 o 
  -4  12  14        4.40       21.23     14.72 o 
  -3  12  14       97.48       51.55     17.53 o 
  -2  12  14       10.80        6.26     10.72 o 
  -1  12  14       65.36       68.88     25.85 o 
   0  12  14       19.35       30.34     14.14 o 
   1  12  14       15.67        4.44     10.60 o 
  -3  13  14       11.45        4.86     13.08 o 
  -2  13  14        1.87       19.50     13.39 o 
  -1  13  14       61.07       40.27     17.43 o 
   0  13  14       67.38       62.25     17.51 o 
   1  13  14       12.51       15.57     20.13 o 
  -2  14  14       47.08       24.89     15.26 o 
  -1  14  14        0.36       12.94     13.29 o 
   0  14  14        0.16        3.81     12.39 o 
  -5   1  15        0.09       10.77     19.40 o 
  -4   1  15      215.93      190.15     18.68 o 
  -3   1  15       26.53       17.77      7.68 o 
  -2   1  15       93.61       98.83     10.78 o 
  -1   1  15        0.05        9.52      6.16 o 
   0   1  15       76.94       99.20     11.38 o 
   1   1  15        0.22        6.72      7.21 o 
   2   1  15      133.91      148.96     24.35 o 
   3   1  15        2.69        5.30     12.05 o 
  -5   2  15       50.27       56.98     22.17 o 
  -4   2  15       28.44       57.30     14.00 o 
  -3   2  15      108.53      124.70     14.01 o 
  -2   2  15       18.59       23.38      7.21 o 
  -1   2  15       51.14       61.39      9.30 o 
   0   2  15        9.52        1.12      5.97 o 
   1   2  15       95.73       93.46     10.97 o 
   2   2  15       22.53       17.40      9.81 o 
   3   2  15        5.63       14.89     15.53 o 
  -5   3  15       54.44       38.39     13.58 o 
  -4   3  15       63.71       44.93     10.61 o 
  -3   3  15        2.61        0.00      7.09 o 
  -2   3  15        1.26        7.52      6.13 o 
  -1   3  15       15.88       17.45      9.82 o 
   0   3  15       54.29       47.84      8.55 o 
   1   3  15       25.38       45.74      9.67 o 
   2   3  15        8.77       18.00     10.96 o 
   3   3  15        1.41        0.00     11.55 o 
  -5   4  15       95.41      119.15     19.74 o 
  -4   4  15       44.15       49.57     13.10 o 
  -3   4  15       16.83       30.37      9.25 o 
  -2   4  15      113.16      115.33     14.46 o 
  -1   4  15       89.71      100.23     12.99 o 
   0   4  15      206.48      220.18     15.80 o 
   1   4  15       65.96       73.48     16.78 o 
   2   4  15       66.20       64.04     13.39 o 
   3   4  15        1.80        2.33     13.15 o 
  -5   5  15       40.62       34.72     16.22 o 
  -4   5  15       71.16       96.11     25.30 o 
  -3   5  15      142.88      128.16     17.52 o 
  -2   5  15      226.24      225.17     21.20 o 
  -1   5  15        5.36       19.78      9.37 o 
   0   5  15       26.52       44.71     18.33 o 
   1   5  15        4.37        9.75      8.58 o 
   2   5  15       78.67      119.10     21.59 o 
   3   5  15       16.64        7.00     16.07 o 
  -5   6  15        0.97       42.11     16.93 o 
  -4   6  15        4.25       24.71     13.21 o 
  -3   6  15      169.84      161.82     20.79 o 
  -2   6  15        2.51        4.91      8.84 o 
  -1   6  15      118.42      111.76     13.82 o 
   0   6  15        6.80       17.40      9.39 o 
   1   6  15       51.90       21.21      9.86 o 
   2   6  15       36.05       23.01     12.29 o 
  -5   7  15       86.35       46.46     19.31 o 
  -4   7  15        5.81        0.00     11.79 o 
  -3   7  15       21.01       33.78     13.90 o 
  -2   7  15        5.82       13.97     10.47 o 
  -1   7  15       32.93       38.56     12.54 o 
   0   7  15      100.30      120.56     14.43 o 
   1   7  15       63.39       45.91     13.56 o 
   2   7  15        3.32       58.98     29.96 o 
  -5   8  15        0.87        1.54     14.68 o 
  -4   8  15        4.12       28.20     14.05 o 
  -3   8  15       58.65       56.76     16.18 o 
  -2   8  15       10.69        8.27      9.61 o 
  -1   8  15        1.95       13.09     10.20 o 
   0   8  15       16.95       10.00     10.85 o 
   1   8  15      156.33      182.45     23.47 o 
   2   8  15       19.72       34.99     14.94 o 
  -4   9  15       47.02       51.16     17.30 o 
  -3   9  15        0.02       10.21     11.57 o 
  -2   9  15       25.50       30.92     12.30 o 
  -1   9  15      246.12      220.55     24.90 o 
   0   9  15        1.65        0.00      8.48 o 
   1   9  15       32.93       33.61     14.62 o 
   2   9  15        2.84       28.88     16.19 o 
  -4  10  15       30.83        4.98     13.27 o 
  -3  10  15        4.71        3.66     10.36 o 
  -2  10  15       18.39        5.94     11.42 o 
  -1  10  15       18.35       16.25     11.90 o 
   0  10  15       30.31       33.00     10.47 o 
   1  10  15       24.26       25.44     13.00 o 
  -4  11  15       32.61       27.56     16.71 o 
  -3  11  15        6.38       10.44     14.47 o 
  -2  11  15       38.83       74.25     22.42 o 
  -1  11  15       20.97       26.78     12.45 o 
   0  11  15        8.02        5.00     10.84 o 
   1  11  15       22.33       20.02     14.00 o 
  -3  12  15        6.92        9.72     13.43 o 
  -2  12  15       26.76       32.23     14.63 o 
  -1  12  15        0.65        8.73     12.17 o 
   0  12  15       93.08       82.80     20.65 o 
   1  12  15       18.21       41.34     19.18 o 
  -2  13  15        9.65        0.00     11.72 o 
  -1  13  15       22.56       35.28     17.66 o 
   0  13  15       11.86       28.56     17.77 o 
  -5   0  16       41.42       53.52     30.24 o 
  -4   0  16       17.86        8.45     12.48 o 
  -3   0  16        3.22       12.93     11.39 o 
  -2   0  16       29.50       60.67     21.06 o 
  -1   0  16      514.17      467.43     36.03 o 
   0   0  16      305.90      285.41     39.76 o 
   1   0  16      163.97      157.93     21.76 o 
   2   0  16        0.10        0.00     14.70 o 
  -5   1  16        8.42       64.68     19.01 o 
  -4   1  16        0.06        0.00      7.48 o 
  -3   1  16      104.57       83.23     13.18 o 
  -2   1  16       70.60       77.60     13.17 o 
  -1   1  16      619.61      615.38     29.87 o 
   0   1  16      151.71      167.47     15.95 o 
   1   1  16        0.11        0.00      6.28 o 
   2   1  16       51.19       32.71     14.67 o 
  -5   2  16        3.78       17.33     12.48 o 
  -4   2  16       95.18       85.18     14.61 o 
  -3   2  16       51.66       62.63     14.14 o 
  -2   2  16       41.09       44.99     11.72 o 
  -1   2  16        5.04        2.70      6.27 o 
   0   2  16      301.39      268.93     19.13 o 
   1   2  16      170.10      184.98     16.51 o 
   2   2  16        2.78       27.83     23.46 o 
  -5   3  16        2.78        0.00     15.90 o 
  -4   3  16        3.53        4.50      8.92 o 
  -3   3  16       22.97       35.92     11.07 o 
  -2   3  16       84.71       76.65     10.23 o 
  -1   3  16       65.24       48.15      8.58 o 
   0   3  16        5.91        9.66      7.59 o 
   1   3  16        0.49       10.18      7.89 o 
   2   3  16        6.54        0.00     12.45 o 
  -5   4  16        0.52       55.18     21.58 o 
  -4   4  16      130.03      127.88     20.59 o 
  -3   4  16       22.66       31.70     11.95 o 
  -2   4  16      190.94      205.55     23.84 o 
  -1   4  16       74.74      114.51     25.28 o 
   0   4  16        5.75        8.91      8.57 o 
   1   4  16       59.24       57.13     21.03 o 
   2   4  16       32.75       36.08     14.45 o 
  -5   5  16       84.46       90.06     22.63 o 
  -4   5  16        0.39        0.00      9.60 o 
  -3   5  16       80.88       88.75     15.89 o 
  -2   5  16       73.33      106.08     21.60 o 
  -1   5  16       63.89       44.25     11.16 o 
   0   5  16      125.02      129.56     20.71 o 
   1   5  16        0.42       10.93     11.36 o 
   2   5  16       17.71       18.56     13.71 o 
  -5   6  16       26.16       24.14     16.40 o 
  -4   6  16       15.24       27.72     13.78 o 
  -3   6  16       35.75       25.74     14.02 o 
  -2   6  16       91.42       78.89     14.86 o 
  -1   6  16        0.01        0.00      8.47 o 
   0   6  16       14.52       12.74      9.52 o 
   1   6  16       22.25       11.71     12.22 o 
   2   6  16        6.18        4.74     11.50 o 
  -4   7  16       15.94       21.44     15.30 o 
  -3   7  16       10.81        7.97     10.54 o 
  -2   7  16        5.35       18.37     18.31 o 
  -1   7  16        3.49       11.66     10.59 o 
   0   7  16       59.68       97.22     15.17 o 
   1   7  16        2.86       17.38     12.51 o 
   2   7  16       90.66       68.01     19.18 o 
  -4   8  16        0.03       27.45     20.25 o 
  -3   8  16        0.47        0.00     10.32 o 
  -2   8  16        0.03        4.35     10.65 o 
  -1   8  16       22.69       23.89     12.66 o 
   0   8  16      283.07      279.42     26.12 o 
   1   8  16       12.16        5.89     11.30 o 
  -4   9  16       12.20       16.29     13.79 o 
  -3   9  16        8.45       10.42     11.68 o 
  -2   9  16        0.85       42.16     24.06 o 
  -1   9  16       22.60       37.31     13.93 o 
   0   9  16       22.27       26.13     12.05 o 
   1   9  16        6.14       24.76     14.60 o 
  -4  10  16        1.90        6.36     13.39 o 
  -3  10  16        0.00       16.67     13.85 o 
  -2  10  16       31.79       22.17     13.81 o 
  -1  10  16       14.74        3.11     10.05 o 
   0  10  16       29.42       37.03     22.51 o 
   1  10  16       21.59       30.47     15.75 o 
  -3  11  16       11.43       35.79     15.29 o 
  -2  11  16       10.38       29.63     16.19 o 
  -1  11  16       14.60       14.46     12.00 o 
   0  11  16        3.17        8.81     13.50 o 
  -2  12  16        7.49       14.10     13.72 o 
  -1  12  16        0.93        5.71     11.07 o 
   0  12  16       46.52       77.77     31.31 o 
  -5   1  17        0.44        8.30     13.49 o 
  -4   1  17      125.51      106.78     33.03 o 
  -3   1  17        6.72        0.00      7.37 o 
  -2   1  17       18.66       14.12      7.72 o 
  -1   1  17       11.00        0.00      7.76 o 
   0   1  17       11.56       14.77      8.30 o 
   1   1  17       26.82       30.03     10.58 o 
   2   1  17        3.13       27.86     18.48 o 
  -5   2  17        5.87       17.80     14.68 o 
  -4   2  17        0.04        4.73      8.92 o 
  -3   2  17        0.92        0.00      8.95 o 
  -2   2  17       48.68       56.62     13.77 o 
  -1   2  17      407.37      334.61     23.80 o 
   0   2  17      159.57      151.58     16.24 o 
   1   2  17       90.15       70.95     19.11 o 
   2   2  17       30.88       93.19     30.23 o 
  -5   3  17        7.69       14.58     18.16 o 
  -4   3  17      230.19      199.56     23.62 o 
  -3   3  17       26.68       25.56     14.54 o 
  -2   3  17       18.00       27.48     10.18 o 
  -1   3  17       79.64      107.55     16.46 o 
   0   3  17        0.17       15.84     10.07 o 
   1   3  17       19.92       22.81     12.02 o 
   2   3  17        2.17        0.00     13.70 o 
  -5   4  17       20.31       69.13     27.32 o 
  -4   4  17        0.46        7.44     11.33 o 
  -3   4  17        6.71        6.22     13.42 o 
  -2   4  17       60.72       63.18     15.24 o 
  -1   4  17        1.79        8.48      9.13 o 
   0   4  17        9.75       10.48     11.94 o 
   1   4  17       25.83       26.14     13.66 o 
   2   4  17       23.70       16.38     17.32 o 
  -4   5  17        0.58        8.58     10.47 o 
  -3   5  17       17.41       20.04     11.95 o 
  -2   5  17        0.04        0.00     11.17 o 
  -1   5  17       20.96       12.02      9.37 o 
   0   5  17        3.91       10.68      9.91 o 
   1   5  17      143.18      154.36     28.51 o 
   2   5  17        5.56       19.83     17.63 o 
  -4   6  17       12.59       32.82     21.97 o 
  -3   6  17        5.98        0.00     11.13 o 
  -2   6  17        4.09        7.11     11.27 o 
  -1   6  17      130.77      134.77     18.53 o 
   0   6  17       13.72        5.14      9.06 o 
   1   6  17      181.06      199.45     33.00 o 
  -4   7  17       73.44       62.48     21.05 o 
  -3   7  17       51.85       65.38     19.37 o 
  -2   7  17        0.23       23.25     13.22 o 
  -1   7  17       14.22       28.97     15.54 o 
   0   7  17        1.88        0.00      9.08 o 
   1   7  17        9.80       10.50     11.71 o 
  -4   8  17       11.77       16.55     13.34 o 
  -3   8  17        6.96       48.82     37.72 o 
  -2   8  17       12.96       62.99     17.09 o 
  -1   8  17        8.25       17.80     15.63 o 
   0   8  17       76.33       77.18     15.85 o 
   1   8  17       45.42       65.90     19.60 o 
  -3   9  17        4.72        0.00     15.83 o 
  -2   9  17        0.29       19.62     15.45 o 
  -1   9  17        3.98        7.40     11.69 o 
   0   9  17        6.91       14.86     12.53 o 
  -3  10  17       16.78       13.02     13.10 o 
  -2  10  17       16.57       17.76     15.14 o 
  -1  10  17       52.20       90.23     18.96 o 
   0  10  17        1.07       17.30     20.23 o 
  -2  11  17       14.58       26.73     15.69 o 
  -1  11  17        4.84        0.00     11.30 o 
  -4   0  18        1.52       31.62     22.07 o 
  -3   0  18      118.78       77.62     64.58 o 
  -2   0  18        0.02        9.54     12.27 o 
  -1   0  18      327.98      301.51     34.63 o 
   0   0  18       32.90       21.28     13.41 o 
   1   0  18       67.80       39.05     16.70 o 
  -4   1  18        4.06        9.83     12.76 o 
  -3   1  18        4.14        0.00      8.92 o 
  -2   1  18       56.17       35.38     10.02 o 
  -1   1  18      132.91      133.19     15.62 o 
   0   1  18        1.51       11.66      8.46 o 
   1   1  18       64.73       69.63     16.46 o 
  -4   2  18       12.19        0.00     16.01 o 
  -3   2  18       85.34       46.11     15.01 o 
  -2   2  18       29.23       21.84     14.00 o 
  -1   2  18      106.05       92.57     19.63 o 
   0   2  18       78.51      104.92     17.60 o 
   1   2  18        1.86       20.66     15.50 o 
  -4   3  18       25.48       24.94     20.25 o 
  -3   3  18      140.63      137.50     22.72 o 
  -2   3  18        1.52       22.97     13.44 o 
  -1   3  18        8.02       19.81     11.26 o 
   0   3  18      107.68      112.95     17.15 o 
   1   3  18       28.34        8.25     12.08 o 
  -4   4  18       35.09       28.14     14.80 o 
  -3   4  18        2.64        0.00     10.77 o 
  -2   4  18      177.97      189.31     24.55 o 
  -1   4  18        0.52        1.85      9.06 o 
   0   4  18        8.42       14.91     10.73 o 
   1   4  18        0.30        8.71     11.69 o 
  -4   5  18        0.22        1.66     14.58 o 
  -3   5  18       97.27       68.95     19.02 o 
  -2   5  18       16.71       10.54     11.47 o 
  -1   5  18        5.12        0.00     12.34 o 
   0   5  18        0.43        2.71      9.74 o 
   1   5  18        4.34        0.00     11.77 o 
  -4   6  18       12.00       14.01     21.49 o 
  -3   6  18      116.94      142.91     23.89 o 
  -2   6  18      106.03       84.52     26.14 o 
  -1   6  18       16.69        1.48     11.03 o 
   0   6  18       23.97       35.91     14.23 o 
   1   6  18       54.65       77.88     18.72 o 
  -3   7  18        2.62        6.13     12.79 o 
  -2   7  18        0.17       35.61     21.13 o 
  -1   7  18       17.07       18.32     14.07 o 
   0   7  18       95.89      111.96     23.25 o 
  -3   8  18       25.06       51.09     19.08 o 
  -2   8  18        0.08       10.87     16.39 o 
  -1   8  18       14.69       20.53     13.13 o 
   0   8  18       54.02       89.16     28.65 o 
  -3   9  18        0.14       31.73     16.14 o 
  -2   9  18       12.11       13.39     13.87 o 
  -1   9  18        6.95        0.00     14.18 o 
   0   9  18        3.15        8.22     15.24 o 
  -2  10  18       37.94       55.38     20.49 o 
  -1  10  18        2.10       15.75     16.74 o 
  -4   1  19       14.71        8.15     14.42 o 
  -3   1  19        4.61       16.42     14.24 o 
  -2   1  19        8.55       19.32     11.18 o 
  -1   1  19        2.23       36.01     17.80 o 
   0   1  19       37.39       30.83     11.81 o 
   1   1  19       13.47       28.22     22.40 o 
  -4   2  19        3.28       16.02     18.03 o 
  -3   2  19        2.01       15.00     13.72 o 
  -2   2  19        5.03        7.90     11.31 o 
  -1   2  19       71.02       77.81     22.56 o 
   0   2  19        8.74        8.41      9.04 o 
   1   2  19        3.77       41.69     36.73 o 
  -4   3  19       16.35       42.48     21.95 o 
  -3   3  19        5.00       10.40     13.20 o 
  -2   3  19        8.74        0.00     11.30 o 
  -1   3  19       54.45       36.62     13.19 o 
   0   3  19      180.12      214.73     33.22 o 
  -4   4  19       41.07       73.10     27.54 o 
  -3   4  19        2.02        1.72      9.99 o 
  -2   4  19       10.76       15.85     12.59 o 
  -1   4  19       31.20       56.93     23.37 o 
   0   4  19        0.62       14.96     11.48 o 
  -3   5  19        3.50        3.88     11.90 o 
  -2   5  19       11.28       30.20     16.39 o 
  -1   5  19        7.49        7.54     12.21 o 
   0   5  19       89.51       81.31     24.46 o 
  -3   6  19        0.20       15.15     12.97 o 
  -2   6  19       31.44       50.33     32.79 o 
  -1   6  19       22.31        0.00     12.84 o 
   0   6  19       79.29      151.71     32.37 o 
  -3   7  19        0.86       30.48     16.59 o 
  -2   7  19        0.10        0.00     11.61 o 
  -1   7  19        1.18       12.18     13.63 o 
  -2   8  19        0.34       26.66     15.96 o 
  -1   8  19       25.04       38.73     16.72 o 
  -3   0  20        0.99        5.92     27.13 o 
  -2   0  20        4.10       12.25     17.03 o 
  -1   0  20       24.33        1.68     14.49 o 
   0   0  20        0.63       23.06     25.40 o 
  -3   1  20        0.85        0.00     21.46 o 
  -2   1  20       10.98       49.18     40.51 o 
  -1   1  20       22.23       32.08     14.41 o 
   0   1  20       16.19        0.00     14.14 o 
  -3   2  20       22.35       21.14     18.37 o 
  -2   2  20        4.53       24.88     14.96 o 
  -1   2  20        0.12        7.65     13.33 o 
   0   2  20        2.87       16.96     12.78 o 
  -3   3  20       32.32       55.58     50.39 o 
  -2   3  20      132.35      114.39     27.44 o 
  -1   3  20        2.17        6.71     13.54 o 
  -3   4  20       56.40       44.23     20.10 o 
  -2   4  20        3.29       17.90     15.23 o 
  -1   4  20        0.00       54.19     23.42 o 
  -2   5  20       39.18       32.82     17.48 o 
  -1   5  20        4.07        0.35     16.20 o 
                                                 
